# Supplementary material for: Association between serum Klotho and the prevalence of osteoarthritis: A cross-sectional study from NHANES 2007–2016
Source: PLoS One. 2024 Nov 18;19(11):e0312562. doi: 10.1371/journal.pone.0312562 (PMC11573205; doi:10.1371/journal.pone.0312562)
Supplement: S1 File — (XLSX) [file pone.0312562.s003.xlsx]

## Sheet: Sheet1
group	OD value	KLOTHO（U/L）	Age	Gender	race			Standard curve：	y=0.0093x+0.3511
NC1	0.8917	58.129	65	female	Han nationality
NC2	0.8056	48.871	52	female	Zhuang nationality
NC3	0.9247	61.6774	53	female	Han nationality
NC4	1.3212	104.312	23	male	Han nationality
NC5	0.891	58.0538	52	female	Zhuang nationality
NC6	1.5242	126.14	56	female	Han nationality
NC7	1.0766	78.0108	64	female	Zhuang nationality
NC8	0.9498	64.3763	58	male	Zhuang nationality
NC9	0.7631	44.3011	56	male	Zhuang nationality
NC10	0.7876	46.9355	68	male	Zhuang nationality
NC11	1.2116	92.5269	40	female	Zhuang nationality
NC12	0.9722	66.7849	70	female	Han nationality
NC13	1.4756	120.914	67	female	Han nationality
NC14	0.797	47.9462	41	male	Han nationality
NC15	1.0015	69.9355	36	male	Han nationality
NC16	0.9171	60.8602	69	male	Zhuang nationality
NC17	0.7526	43.172	40	male	Han nationality
NC18	0.8834	57.2366	53	male	Han nationality
NC19	0.7699	45.0323	79	female	Han nationality
NC20	1.6985	144.882	72	female	Han nationality
NC21	0.984	68.0538	56	female	Yao nationality
NC22	1.5276	126.505	56	female	Han nationality
NC23	1.4338	116.419	51	female	Han nationality
NC24	1.5104	124.656	37	male	Han nationality
NC25	1.3321	105.484	50	male	Han nationality
NC26	1.6093	135.29	51	female	Han nationality
NC27	0.9358	62.871	42	male	Zhuang nationality
NC28	0.9303	62.2796	56	male	Zhuang nationality
NC29	0.8215	50.5806	60	male	Han nationality
NC30	0.9468	64.0538	21	female	Han nationality
NC31	0.8556	54.2473	67	female	Zhuang nationality
NC32	0.8679	55.5699	71	female	Han nationality
NC33	0.8893	57.871	42	male	Zhuang nationality
NC34	0.9254	61.7527	60	male	Han nationality
NC35	1.698	144.828	61	female	Yao nationality
NC36	1.1933	90.5591	59	female	Zhuang nationality
NC37	1.2923	101.204	33	female	Han nationality
NC38	1.244	96.0108	74	female	Han nationality
NC39	1.3055	102.624	58	male	Zhuang nationality
NC40	1.4751	120.86	56	male	Zhuang nationality
NC41	0.8741	56.2366	61	female	Zhuang nationality
NC42	1.1137	82	58	male	Han nationality
NC43	1.239	95.4731	38	female	Zhuang nationality
NC44	1.6295	137.462	52	female	Zhuang nationality
NC45	0.8936	58.3333	44	male	Zhuang nationality
NC46	0.9937	69.0968	46	male	Han nationality
NC47	1.2271	94.1935	81	female	Zhuang nationality
NC48	1.9362	170.441	68	male	Zhuang nationality
NC49	0.9853	68.1935	66	female	Zhuang nationality
NC50	0.8836	57.2581	66	male	Han nationality
NC51	1.2577	97.4839	45	male	Han nationality
NC52	0.9941	69.1398	61	female	Zhuang nationality
NC53	1.3385	106.172	60	female	Zhuang nationality
NC54	1.1634	87.3441	49	male	Han nationality
NC55	1.5251	126.237	62	female	Han nationality
NC56	1.3998	112.763	54	male	Han nationality
OA1	0.4106	6.39785	60	female	Han nationality
OA2	0.4439	9.97849	67	female	Han nationality
OA3	0.6286	29.8387	58	female	Zhuang nationality
OA4	0.3667	1.67742	63	female	Zhuang nationality
OA5	0.3923	4.43011	50	male	Han nationality
OA6	0.6385	30.9032	72	female	Han nationality
OA7	0.6244	29.3871	74	female	Zhuang nationality
OA8	0.479	13.7527	56	female	Zhuang nationality
OA9	0.5857	25.2258	72	female	Zhuang nationality
OA10	0.4883	14.7527	63	female	Han nationality
OA11	0.5214	18.3118	72	female	Han nationality
OA12	0.4922	15.172	60	female	Han nationality
OA13	0.5688	23.4086	63	male	Han nationality
OA14	0.5248	18.6774	69	female	Han nationality
OA15	0.4709	12.8817	61	male	Zhuang nationality
OA16	0.6429	31.3763	60	male	Han nationality
OA17	0.5329	19.5484	68	male	Han nationality
OA18	0.355	0.419355	68	female	Zhuang nationality
OA19	0.6939	36.8602	65	female	Han nationality
OA20	0.7072	38.2903	74	female	Zhuang nationality
OA21	0.5277	18.9892	55	male	Han nationality
OA22	0.953	64.7204	67	female	Han nationality
OA23	0.7651	44.5161	63	female	Zhuang nationality
OA24	0.7903	47.2258	64	female	Han nationality
OA25	0.5049	16.5376	63	male	Han nationality
OA26	0.6184	28.7419	62	male	Han nationality
OA27	0.4557	11.2473	61	male	Han nationality
OA28	0.7123	38.8387	71	female	Han nationality
OA29	0.4451	10.1075	71	female	Han nationality
OA30	0.5314	19.3871	45	male	Han nationality
OA31	0.6254	29.4946	56	female	Yao nationality
OA32	0.4795	13.8065	68	female	Zhuang nationality
OA33	0.3866	3.8172	71	male	Han nationality
OA34	0.5699	23.5269	65	male	Han nationality
OA35	0.4252	7.96774	47	male	Han nationality
OA36	0.4719	12.9892	62	female	Zhuang nationality
OA37	0.3677	1.78495	65	female	Zhuang nationality
OA38	0.6693	34.2151	50	female	Zhuang nationality
OA39	0.4449	10.086	66	female	Han nationality
OA40	0.4474	10.3548	65	female	Han nationality
OA41	0.7221	39.8925	67	female	Han nationality
OA42	0.6974	37.2366	78	female	Han nationality
OA43	0.4799	13.8495	60	male	Han nationality
OA44	0.4766	13.4946	55	female	Han nationality
OA45	0.5538	21.7957	51	male	Han nationality
OA46	0.5835	24.9892	75	female	Han nationality
OA47	0.3853	3.67742	65	female	Han nationality
OA48	0.4117	6.51613	73	female	Han nationality
OA49	0.5714	23.6882	62	female	Zhuang nationality
OA50	0.526	18.8065	62	male	Han nationality
OA51	0.4722	13.0215	61	female	Han nationality
