# Supplementary material for: Association between serum Klotho and the prevalence of osteoarthritis: A cross-sectional study from NHANES 2007–2016
Source: PLoS One. 2024 Nov 18;19(11):e0312562. doi: 10.1371/journal.pone.0312562 (PMC11573205; doi:10.1371/journal.pone.0312562)
Supplement: S2 File — (TXT) [file pone.0312562.s004.txt]

Year.x	seqn	bmi	WC	height	weight	bone mineral density	klotho	ldlc	triglyceride	hdlc	cholesterol	newwtsaf2yr	age	sex	race	marital	PIR	wtmec2yr	education	newmec2yr	wbc	lymphocyte	plt	smoke	alcohol	activity intensity	osteoarthritis_or_degenerative_arthritis	DIB	Hypertension	hyperlipidemia
2007-2008	41870						312.7	1.241	0.418	1.19	2.61	7502.9366	59	Male	Mexican American	Divorced	0.91	14930.7332	9-11th Grade (Includes 12th grade with no diploma)	2986.14664	3.2	1.6	128	former	former		no	1	yes
2009-2010	51747	43.65	141.5	164.2	117.7	0.72	390.1	2.198	1.592	1.09	4.01	3233.2718	77	Male	Mexican American	Married	2.06	6807.548749	9-11th Grade (Includes 12th grade with no diploma)	1361.50975	7.4	1.9	200	former	former		no	1	no	No
2015-2016	92185	29	103.3	167.2	81.2		408.7	3.957	1.219	0.96	5.48	4059.485419	63	Male	Mexican American	Separated	0.94	8506.670347	9-11th grade (Includes 12th grade with no diploma)	1701.334069	7.1	1.7	287	former	former		no	1	no	No
2015-2016	91733	30.7	104.4	167	85.7		446.1	2.922	0.756	1.29	4.55	4223.889806	64	Male	Mexican American	Married	1.51	10472.43582	Less than 9th grade	2094.487164	6.8	1.5	220	former	former	960	no	1	yes	Yes
2015-2016	86913	25.7	97.3	169.9	74.3		446.6			0.8	3.39	0	77	Male	Mexican American	Widowed	2.98	7160.599409	Some college or AA degree	1432.119882	9	1.5	201	former	former		no	1	yes	Yes
2009-2010	61006	28.69	100.7	159.3	72.8	0.914	473.9	2.121	1.423	1.34	4.11	15511.6344	75	Male	Non-Hispanic White	Married	3.5	35141.52564	Some College or AA degree	7028.305129	6.9	2.7	202	former	former	180	no	1	yes	Yes
2011-2012	64867	33.7		161.6	88		490.1			1.37	5.95		78	Male	Non-Hispanic White	Widowed	1.24	14031.2013	Less than 9th grade	2806.240259	14.8	4.6	253	former	former		no	1	yes	Yes
2009-2010	61308	45.37	139.4	155	109		494.2			0.85	4.16		74	Female	Non-Hispanic Black	Married	1.72	15110.45853	High School Grad/GED or Equivalent	3022.091706	7.7	1.7	186	former	former		no	1	yes	Yes
2011-2012	62928	33.5	119.4	161.8	87.8		494.3	4.112	1.434	1.19	5.95	6278.5414	43	Female	Non-Hispanic Black	Never married	0.84	14790.43594	9-11th grade (Includes 12th grade with no diploma)	2958.087187	4.9	1.7	280	former	former	6240	no	1	no	Yes
2007-2008	44062	31.56	120.4	160.2	81	0.886	500			1.6	5.09		77	Male	Mexican American	Married	1.04	6792.125835	Less Than 9th Grade	1358.425167	8.2	1	265	former	former		no	1	no	Yes
2007-2008	45462	27.55	107.5	163.9	74	0.945	511.1	0.957	2.958	0.7	3	9183.8426	69	Male	Non-Hispanic White	Married	0.89	19562.48332	High School Grad/GED or Equivalent	3912.496664	7	2.1	161	former	former		no	1	yes	Yes
2007-2008	43597	29.06	107.8	165.2	79.3	0.831	514.1			1.06	7.78		65	Male	Other Hispanic	Separated	0.29	6116.651584	Less Than 9th Grade	1223.330317	9.1	2	376	former	former	360	no	1	yes	Yes
2007-2008	47397	39.95	136.1	177.8	126.3	1.1	529	0.957	1.073	1.19	2.64	20575.0194	62	Male	Non-Hispanic White	Married	5	48263.89181	Some College or AA degree	9652.778361	5.8	1	245	former	former	3120	no	1	yes	No
2007-2008	43365	22.7	92.1	166.2	62.7	0.748	530.8	1.914	2.303	0.8	3.78	0	56	Male	Mexican American	Never married	0.58	15708.13637	9-11th Grade (Includes 12th grade with no diploma)	3141.627273	5.2	2	187	former	former	720	no	1	yes	Yes
2007-2008	50370	38.96		182.1	129.2		534.4			0.93	5.4		52	Male	Non-Hispanic Black	Never married	0.78	24207.02711	High School Grad/GED or Equivalent	4841.405422	7.5	1	228	former	former		no	1	yes	Yes
2013-2014	79138	39.2	120	170.4	113.9	1.013	537.9	2.896	1.185	1.4	4.84	9103.616578	60	Female	Non-Hispanic Black	Married	2.06	17974.99902	High school graduate/GED or equivalent	3594.999804	13.5	2.8	355	former	former		no	1	yes	Yes
2007-2008	50383	29.75	118	170.9	86.9	0.872	540.2			0.75	4.16		74	Male	Non-Hispanic White	Married	1.46	8644.917815	Some College or AA degree	1728.983563	8.1	1.5	272	former	former		no	1	no	Yes
2007-2008	51140	37.6	121	163.9	101		545.8	2.638	0.689	2.17	5.12	5557.2902	60	Female	Non-Hispanic Black	Married	4.38	11111.65875	High School Grad/GED or Equivalent	2222.331749	4.9	1.5	293	former	former	640	no	1	yes	Yes
2011-2012	63986	30.6		175.6	94.4		547.1			1.06	4.03		75	Male	Mexican American	Married	0.93	17550.45021	Less than 9th grade	3510.090042	6.1	1.7	162	former	former		no	1	yes	No
2015-2016	85973	34.7	118.7	160.4	89.2		550.2			0.91	6.13		54	Female	Non-Hispanic Black	Divorced	1.47	17756.94554	College graduate or above	3551.389109	6.7	2.9	308	former	former	600	no	1	yes	No
2013-2014	81849	31.4	102.5	157	77.4	1.077	553.2	3.853	1.445	1.68	6.21	11914.26005	44	Female	Mexican American	Married	0.82	24824.62935	9-11th grade (Includes 12th grade with no diploma)	4964.925869	7.3	2	342	former	former		no	1	no	Yes
2009-2010	54324	33.4		187.8	117.8		562.6	3.284	2.585	1.22	5.69	7063.972	50	Male	Other Hispanic	Married		15296.64911	Some College or AA degree	3059.329822	4.9	2.1	274	former	former	1680	no	1	yes	Yes
2015-2016	89519	25.9	93.1	164.3	69.9		570.7	1.422	2.518	0.96	3.54	4083.345076	65	Male	Mexican American	Separated	0.82	8002.324829	High school graduate/GED or equivalent	1600.464966	6.8	1.8	153	former	former	17040	no	1	no	No
2015-2016	84754	28	104	175	85.7		573.4			1.09	4.81		70	Male	Non-Hispanic White	Married	0.62	75231.79411	9-11th grade (Includes 12th grade with no diploma)	15046.35882	6.7	2.4	241	former	former		no	1	yes	Yes
2007-2008	41613	32.42	116.1	185.7	111.8	0.986	577.1	2.534	1.061	1.01	4.03	3519.3294	71	Male	Non-Hispanic Black	Married	5	6449.488543	College Graduate or above	1289.897709	5.9	1.9	220	former	former		no	1	no	Yes
2009-2010	61573	40.6	135.8	184.9	138.8		579			1.11	4.81		53	Male	Non-Hispanic White	Married	1.1	23031.02198	Some College or AA degree	4606.204397	12.5	2.8	303	former	former		no	1	no	No
2013-2014	79949	22.1	91	171.6	65.2	0.905	587.3			0.98	3.62		72	Male	Other Race - Including Multi-Racial	Married	3.48	15716.15486	College graduate or above	3143.230971	8.7	2.8	295	former	former		no	1	no	Yes
2007-2008	45815	24.29	94.3	175.5	74.8	0.725	593.8	1.552	2.021	1.22	3.7	9702.3676	67	Male	Non-Hispanic White	Married	1.64	18941.79548	Less Than 9th Grade	3788.359095	4.9	1.5	200	former	former		no	1	yes	Yes
2009-2010	58590	29.03	110.9	160.3	74.6	0.675	594.7	2.043	1.795	1.03	3.9	0	71	Male	Non-Hispanic White	Widowed	1.13	10272.51325	9-11th Grade (Includes 12th grade with no diploma)	2054.50265	9.6	1.4	243	former	former	1200	no	1	yes	Yes
2015-2016	85670	38	127.9	183.9	128.4		605	1.81	2.732	0.96	4.01	10494.83728	45	Male	Non-Hispanic Black	Married	2.5	25685.95761	High school graduate/GED or equivalent	5137.191522	6	2.1	236	former	former	29880	no	1	yes	No
2009-2010	60946	28.12		169.3	80.6		606.2			1.11	2.4		68	Male	Other Hispanic	Married	0.98	8445.589375	Less Than 9th Grade	1689.117875	4.9	0.9	95	former	former		no	1	yes	Yes
2009-2010	57648	38.68	129.7	178.4	123.1	1.174	607.1			0.83	3.8		65	Male	Non-Hispanic White	Married	5	53739.15783	High School Grad/GED or Equivalent	10747.83157	4.9	0.9	156	former	former		no	1	yes	Yes
2013-2014	78139	22.8	82.4	171.2	66.8	0.985	619.4			1.24	5.9		60	Male	Non-Hispanic Black	Married	3.22	11997.34183	High school graduate/GED or equivalent	2399.468367	6.7	2.4	233	former	former	240	no	1	no	Yes
2013-2014	74823	48.1	150.6	173.6	145	1.104	620.8	2.379	1.547	1.27	4.34	13098.45285	67	Male	Non-Hispanic White	Married	1.25	26341.76989	9-11th grade (Includes 12th grade with no diploma)	5268.353978	10.9	2.9	341	former	former		no	1	yes	Yes
2007-2008	45675	34.93	120.2	165.1	95.2	1.147	621			1.03	4.16		55	Male	Other Hispanic	Married	1.87	11386.82509	Less Than 9th Grade	2277.365017	8.7	1.1	219	former	former		no	1	yes	Yes
2015-2016	88724	37.2	112.8	163.3	99.3		627.4			1.27	4.53		60	Female	Non-Hispanic Black	Divorced		20999.68248	9-11th grade (Includes 12th grade with no diploma)	4199.936495	8.9	2.5	411	former	former	240	no	1	yes	No
2015-2016	84556	32.1	106.7	160.7	83		629.6			1.11	4.16		68	Male	Mexican American	Married		10674.72078	Less than 9th grade	2134.944155	7.8	2.3	228	former	former	2520	no	1	no	Yes
2015-2016	90367	29.1	107.4	176.2	90.3		629.7	3.698	1.185	0.67	4.91	3561.025915	61	Male	Other Hispanic	Living with partner	0.98	7703.064656	College graduate or above	1540.612931	10.1	1.2	323	former	former		no	1	yes	Yes
2015-2016	86674	45	149.5	173.8	135.9		633.3	2.534	1.908	1.14	4.55	66325.1506	62	Male	Non-Hispanic White	Married	4.61	152464.9102	College graduate or above	30492.98203	9.4	2	237	former	former		no	1	yes	Yes
2009-2010	56090	25.78	91.3	155.7	62.5	0.762	638.6			0.93	4.42		61	Female	Mexican American	Married		6912.351852	High School Grad/GED or Equivalent	1382.47037	6.7	2.8	255	former	former	1440	no	1	yes	Yes
2015-2016	93005	28.1	103.2	175	86.2		642.3	1.94	0.598	1.29	3.52	37488.10346	79	Male	Non-Hispanic White	Married	5	81092.72206	College graduate or above	16218.54441	12.1	1.7	168	former	former	1920	no	1	yes	No
2009-2010	54456	32.85		173.7	99.1		646.4			0.96	4.99		71	Male	Non-Hispanic White	Divorced	1.24	13269.86137	High School Grad/GED or Equivalent	2653.972275	5.5	1.4	255	former	former	6720	no	1	yes	Yes
2013-2014	75174	25.6	102.1	176.5	79.6	1.144	650	1.396	1.287	0.93	2.92	5687.598345	76	Male	Non-Hispanic Black	Married	0.78	8722.069844	Less than 9th grade	1744.413969	6.9	1.6	288	former	former		no	1	yes	No
2011-2012	62307	33.5	123.6	184.4	113.8		653.5			0.85	5.38		61	Male	Non-Hispanic Black	Never married	1.2	8460.915547	High school graduate/GED or equivalent	1692.183109	9.8	2.3	241	former	former	1920	no	1	yes	No
2015-2016	87016	26	87.3	146.2	55.6		660.7			1.53	5.56		53	Female	Mexican American	Never married	0.84	15635.20131	Less than 9th grade	3127.040261	6.5	2.5	283	former	former		no	1	no	Yes
2007-2008	45663	30.03	98.7	150.8	68.3	1.082	664.5	5.017	1.648	1.29	7.06	10160.8418	46	Female	Mexican American	Divorced	1.73	23245.61392	9-11th Grade (Includes 12th grade with no diploma)	4649.122785	7.3	1.9	346	former	former	3840	no	1	yes
2009-2010	54771	32.83	121.5	171.7	96.8		665.3			1.14	7.63		65	Female	Other Hispanic	Separated	0.75	7445.892557	Less Than 9th Grade	1489.178511	8.9	3.2	402	former	former		no	1	yes	Yes
2013-2014	75273	28.7	106.5	173.8	86.7	1.139	675			0.8	3.03		75	Male	Non-Hispanic White	Widowed	2.44	77590.34351	High school graduate/GED or equivalent	15518.0687	8.9	2.2	305	former	former	1200	no	1	no	No
2013-2014	81524	24.4	101.8	163.4	65.2	0.708	677.7	1.758	1.513	0.91	3.36	5240.464942	73	Male	Other Hispanic	Married	1.89	10528.90614	9-11th grade (Includes 12th grade with no diploma)	2105.781228	5.9	1.7	160	former	former	360	no	1	yes	No
2015-2016	88255	27.3	94.7	158.3	68.4		678.3	3.801	1.152	1.37	5.69	10752.26341	59	Male	Other Hispanic	Married		25228.37999	9-11th grade (Includes 12th grade with no diploma)	5045.675998	7.3	1.3	216	former	former		no	1	no	No
2015-2016	88151	32	111.8	167.3	89.6		678.6			0.49	3.93		67	Male	Mexican American	Married	0.74	11229.71633	Less than 9th grade	2245.943267	4.4	1.4	211	former	former		no	1	yes	Yes
2013-2014	79432	29.2	105	165.3	79.9	1.015	679.7	2.043	1.987	0.7	3.65	0	73	Male	Other Race - Including Multi-Racial	Divorced	1.27	12759.80489	Some college or AA degree	2551.960978	6.7	1.9	189	former	former	2160	no	1	yes	Yes
2007-2008	49676	31.6	121	181.6	104.2	1.113	682.8			0.83	5.46		59	Male	Non-Hispanic White	Married	1.6	63922.77837	Some College or AA degree	12784.55567	9.4	3	161	former	former	2880	no	1	yes	Yes
2009-2010	55268	37.28	127.5	173.1	111.7		683.8			0.8	4.01		68	Male	Non-Hispanic White	Living with partner	4.25	58644.19942	College Graduate or above	11728.83988	13.4	4.7	260	former	former	1260	no	1	yes	No
2007-2008	50974	31.23		151.1	71.3	1.014	686.2	3.853	4.268	0.96	6.78	4076.886	71	Female	Other Hispanic	Married	1.16	9326.955328	Less Than 9th Grade	1865.391066	9.2	2	264	former	former	480	no	1	yes	Yes
2007-2008	48715	27.65	103.9	153.9	65.5	0.815	688.7	1.526	1.14	1.27	3.31	6120.0516	73	Female	Mexican American	Widowed	1.73	13497.12504	Less Than 9th Grade	2699.425007	8.2	2.4	255	former	former	3120	no	1	yes	Yes
2009-2010	52369	28.81	104.7	163.6	77.1	0.851	689.4	3.776	1.761	1.11	5.69	28217.4434	69	Female	Non-Hispanic White	Widowed	1.11	65138.42385	Less Than 9th Grade	13027.68477	5.8	1.8	255	former	former		no	1	yes
2009-2010	52446	35.06	106.7	156.7	86.1		691.9	5.353	1.739	1.71	7.86	30030.8162	65	Female	Non-Hispanic White	Married	3.5	68034.65497	Some College or AA degree	13606.93099	6.7	2	299	former	former	960	no	1	yes	Yes
2007-2008	41699	41.12	133.7	192.4	152.2		698.5			1.22	4.55		51	Male	Non-Hispanic Black	Married	4.75	20990.82473	Some College or AA degree	4198.164946	5.9	1.5	232	former	former	7200	no	1	yes	No
2015-2016	90200	27.3	107.7	174.6	83.1		699.2			0.91	3.08		58	Male	Non-Hispanic White	Widowed	0.79	25319.95527	9-11th grade (Includes 12th grade with no diploma)	5063.991054	3.1	0.7	81	former	former		no	1	yes	No
2011-2012	70362	49.2	141.4	161.9	129		702.5			1.24	7.65		61	Female	Non-Hispanic Black	Widowed	1.96	8679.600111	Some college or AA degree	1735.920022	5.5	2.2	241	former	former	600	no	1	yes	No
2007-2008	49585	26.14	99.5	163.3	69.7	0.96	703			1.16	3.57		78	Male	Other Race - Including Multi-Racial	Married	3.39	29418.51731	Less Than 9th Grade	5883.703462	7.8	1.3	278	former	former	420	no	1	no	Yes
2013-2014	77808	41.3		183.3	138.7		703.5	3.233	1.784	1.11	5.17	43019.44743	49	Male	Non-Hispanic White	Married	5	93868.40746	High school graduate/GED or equivalent	18773.68149	9	2.6	329	former	former	8400	no	1	yes	Yes
2013-2014	77376	26.1	95.7	176	80.7	0.961	708.5	1.914	1.084	1.45	3.85	6792.000968	60	Male	Mexican American	Married	2.26	13646.18245	Less than 9th grade	2729.236489	5.8	2.1	208	former	former	20100	no	1	no	No
2011-2012	71103	37.8	125	162	99.3		713.4	2.534	1.118	1.37	4.42	13849.8744	57	Female	Non-Hispanic White	Divorced	1.26	34590.25977	9-11th grade (Includes 12th grade with no diploma)	6918.051953	8.8	2.5	430	former	former	720	no	1	no	Yes
2007-2008	45819	34.28	127	182.2	113.8	1.035	713.5			0.49	3.23		63	Male	Non-Hispanic Black	Widowed	1.76	7080.744171	Less Than 9th Grade	1416.148834	10	3.1	206	former	former	320	no	1	yes	No
2011-2012	63887	40.1	127.2	160.1	102.9		731	1.5	4.189	1.14	4.55	41788.456	64	Female	Non-Hispanic White	Widowed	3.13	107051.9323	High school graduate/GED or equivalent	21410.38646	6.3	1.7	179	former	former	1680	no	1	yes	Yes
2015-2016	86480	25.3	93.2	158.8	63.8		738.8	3.414	1.276	1.47	5.48	3233.860328	65	Male	Other Hispanic	Married	2.7	8017.821555	High school graduate/GED or equivalent	1603.564311	7.5	1.5	300	former	former	2160	no	1	yes	Yes
2007-2008	50050	24.86	96	166.6	69	0.866	739.2			0.78	4.34		63	Male	Non-Hispanic White	Married	4.66	50642.96936	High School Grad/GED or Equivalent	10128.59387	9.2	1.9	279	former	former	600	no	1	yes	Yes
2007-2008	44276	39.19	132	175.5	120.7	0.937	750.7			1.03	3.39		76	Male	Non-Hispanic White	Widowed	0.77	10270.28658	9-11th Grade (Includes 12th grade with no diploma)	2054.057316	7.4	2.1	305	former	former	1680	no	1	no	Yes
2013-2014	79270	41.4	115.5	153.9	98.1	1.028	756	1.474	0.621	1.68	3.44	7579.97382	66	Female	Non-Hispanic Black	Divorced	1.39	14966.58178	Some college or AA degree	2993.316356	2.6	1.6	165	former	former	3360	no	1	yes	Yes
2009-2010	58024	39.28	136.6	181.5	129.4		764.4			0.54	3.21		68	Male	Non-Hispanic White	Married	4.8	54228.87703	Some College or AA degree	10845.77541	6.5	1.8	192	former	former		no	1	yes	No
2009-2010	52561	27.08	96.7	166.3	74.9	1.089	766.2			1.47	4.11		65	Male	Mexican American	Married	1.01	6660.118587	9-11th Grade (Includes 12th grade with no diploma)	1332.023717	6.9	1.4	261	former	former	80	no	1	yes	Yes
2013-2014	77392	42.6	140.8	172	126		767			1.29	3.88		54	Female	Other Hispanic	Married	5	16683.61472	Some college or AA degree	3336.722944	8.7	2.2	327	former	former		no	1	yes	Yes
2013-2014	78579	39.2	127.2	170.7	114.1	1.077	767.9			0.98	6.67		71	Male	Non-Hispanic White	Married	3.81	52278.75392	Some college or AA degree	10455.75078	8.4	1.9	212	former	former	2400	no	1	yes	Yes
2009-2010	60914	31.33	109.1	158.9	79.1	0.903	773.1			1.09	6.21		62	Female	Mexican American	Married	1.35	7921.851507	Less Than 9th Grade	1584.370301	6.6	2.5	219	former	former	280	no	1	yes
2013-2014	74536	28.2	105.2	170.6	82.1	1.124	774	1.888	2.574	1.32	4.4	6965.856582	65	Male	Other Hispanic	Married	1.93	12967.79028	Some college or AA degree	2593.558055	7.7	1.8	228	former	former	264	no	1	no	Yes
2007-2008	50102	29.92	104.8	163.2	79.7	1.022	774.4			1.24	4.55		72	Male	Non-Hispanic Black	Married	0.76	12301.10949	9-11th Grade (Includes 12th grade with no diploma)	2460.221899	7.7	2.4	448	former	former	3480	no	1	yes	Yes
2009-2010	54153	30.87	104.2	156.8	75.9	0.869	778.8			1.19	4.47		70	Female	Non-Hispanic Black	Widowed	2.27	19730.46694	9-11th Grade (Includes 12th grade with no diploma)	3946.093389	8.1	2.2	425	former	former		no	1	yes	Yes
2013-2014	78089	29.1	101.7	158.9	73.5	1.045	782.5		5.148	1.09	5.3	0	62	Male	Other Hispanic	Never married	2.43	7634.166053	High school graduate/GED or equivalent	1526.833211	6	1.8	165	former	former	400	no	1	no	Yes
2013-2014	80183	45.8		188.1	162.1		787.4			1.11	3.85		75	Male	Non-Hispanic Black	Never married	3.43	16557.60218	College graduate or above	3311.520437	6.3	1.4	121	former	former		no	1	yes	Yes
2007-2008	47014	31.36	110	177.4	98.7	1.22	791.9	2.741	1.626	1.4	4.89	2359.7152	61	Male	Non-Hispanic Black	Married	4.72	5123.618979	Some College or AA degree	1024.723796	5.2	2.3	242	former	former	3600	no	1	no	Yes
2007-2008	42135	23.72	91.7	176.5	73.9	1.085	795.4	4.862	2.202	1.09	6.96	12660.7496	50	Male	Non-Hispanic White	Divorced	2.88	24717.40308	9-11th Grade (Includes 12th grade with no diploma)	4943.480615	5.9	2.3	238	former	former	4680	no	1	yes
2009-2010	52366	34.44	120.6	182.9	115.2	1.138	797.6			0.85	5.61		49	Male	Non-Hispanic White	Divorced		97630.87218	Some College or AA degree	19526.17444	3.7	1.2	153	former	former	3840	no	1	yes	Yes
2007-2008	45588	43.9	147.3	176	136		802.3	1.758	1.129	1.16	3.44	12687.217	79	Male	Non-Hispanic White	Widowed	1.44	29588.7608	9-11th Grade (Includes 12th grade with no diploma)	5917.75216	7.4	1.9	233	former	former		no	1	yes	Yes
2015-2016	85922	23	86.7	171.6	67.7		806.6			1.16	5.17		47	Male	Mexican American	Married	1.65	24609.69086	9-11th grade (Includes 12th grade with no diploma)	4921.938172	11.6	2.7	272	former	former	27840	no	1	no	Yes
2013-2014	73666	26.3	100.8	171.4	77.3	0.819	807.2			1.14	3.23		70	Male	Other Race - Including Multi-Racial	Married	3.81	16106.69797	College graduate or above	3221.339594	7.8	1	181	former	former	1200	no	1	no	No
2015-2016	92105	26.2	103.5	169.6	75.3		807.7	2.198	0.745	1.09	3.62	4529.997066	74	Male	Mexican American	Married	1.54	11231.37812	9-11th grade (Includes 12th grade with no diploma)	2246.275624	7.1	2.2	198	former	former	720	no	1	no	No
2013-2014	78402	26.9	109.6	177.3	84.7	0.915	808.9			1.76	3.75		69	Male	Non-Hispanic White	Married	1.38	37855.78974	Less than 9th grade	7571.157948	9.9	0.6	184	former	former	540	no	1	yes	Yes
2009-2010	52576	27.74	108.3	171.3	81.4	0.992	820.3	1.655	0.711	0.72	2.72	6766.7602	72	Male	Mexican American	Married		11790.56345	Less Than 9th Grade	2358.112691				former	former	3780	no	1	no	Yes
2013-2014	76012	26.2	93.5	167.3	73.4	0.898	830			1.4	3.9		59	Male	Other Race - Including Multi-Racial	Married	2.52	11244.19625	Less than 9th grade	2248.83925	6.8	2.2	249	former	former	8640	no	1	no	No
2015-2016	89408	32.1	112.7	172.6	95.6		834			0.83	10.73		50	Male	Mexican American	Married	2.27	27306.71291	Less than 9th grade	5461.342582	6.5	2.4	221	former	former		no	1	no	Yes
2009-2010	56083	26.7	100	174.7	81.5	0.996	835.8	3.879	1.524	1.03	5.61	12933.9288	52	Male	Non-Hispanic Black	Married		26859.30436	Some College or AA degree	5371.860871	6.2	2.3	184	former	former		no	1	yes	Yes
2011-2012	65395	32.8	115.9	161.5	85.6		848.4	2.379	1.502	1.16	4.24	6474.7988	77	Male	Other Race - Including Multi-Racial	Never married	0.83	15440.50389	College graduate or above	3088.100778	6.1	1.5	205	former	former	4800	no	1	no	Yes
2015-2016	92689	31.8	113	185	109		852.8	1.888	0.632	1.09	3.26	39598.59438	44	Male	Non-Hispanic White	Married	3.89	97755.03679	High school graduate/GED or equivalent	19551.00736	5.8	1.7	146	former	former	9000	no	1	yes	No
2013-2014	74160	33.3	118	161.5	86.8	1.115	853.5	2.25	1.716	1.37	4.4	7416.793369	66	Female	Other Hispanic	Married	3.4	14901.4872	High school graduate/GED or equivalent	2980.29744	6.3	2	227	former	former	1140	no	1	no	No
2013-2014	77081	32.2	116.1	183.1	108	1.174	867.7			0.93	3.03		67	Male	Non-Hispanic White	Married	2.82	83570.6114	Some college or AA degree	16714.12228	9.4	2.1	181	former	former	14040	no	1	yes	Yes
2011-2012	70718	30.2	111.2	174.1	91.5		872.6	2.715	0.982	0.93	4.09	5869.9244	75	Male	Non-Hispanic White	Divorced	1.43	14397.3956	Some college or AA degree	2879.47912	11.8	1.4	161	former	former	3480	no	1	no	No
2015-2016	90752	28.8	107.2	171.3	84.5		874	3.336	1.468	1.16	5.17	3666.008964	73	Male	Mexican American	Widowed	0.47	8601.674243	Less than 9th grade	1720.334849	5.8	1.9	93	former	former	3240	no	1	yes	Yes
2013-2014	82990	26.6	97	175.4	81.8	1.047	879	2.767	1.773	0.98	4.55	9351.777818	66	Male	Mexican American	Married	1.1	17409.4732	Less than 9th grade	3481.894639	4.6	1	257	former	former	2880	no	1	no	Yes
2013-2014	82822	32.8	114.9	183.1	110.1		886.2	4.655	2.8	1.22	7.16	12671.46897	56	Male	Non-Hispanic Black	Married	1.64	24802.52754	College graduate or above	4960.505508	5.6	1.6	292	former	former	1680	no	1	yes	No
2013-2014	77777	28.1	98.9	156.3	68.6	0.704	894.3			1.14	3.47		69	Female	Mexican American	Widowed	1.02	14540.71326	9-11th grade (Includes 12th grade with no diploma)	2908.142652	6.4	1.8	201	former	former	1200	no	1	no	Yes
2007-2008	51403	26.46	100.5	173	79.2	0.871	895.6			1.5	6.18		49	Female	Non-Hispanic White	Widowed	2.14	84539.12326	Some College or AA degree	16907.82465	6.6	2.2	227	former	former	4800	no	1	no	Yes
2009-2010	56630	44.87	154.1	166.5	124.4		897.4			0.93	2.74		44	Female	Non-Hispanic White	Married	3.5	88539.39054	Some College or AA degree	17707.87811	9.9	2.1	296	former	former		no	1	yes	Yes
2013-2014	83446	31.2		163.5	83.3		897.9			0.96	4.58		68	Male	Non-Hispanic Black	Living with partner	0.21	9983.680287	Less than 9th grade	1996.736057	8.4	3.3	196	former	former		no	1	yes	No
2011-2012	68012		115.4	158.5			902.9	3.465	2.36	1.53	6.08	6048.9934	70	Female	Non-Hispanic Black	Married		13376.02664	High school graduate/GED or equivalent	2675.205327	7.1	1.5	210	former	former		no	1	yes	No
2009-2010	51900	38.54	123.5	162.2	101.4	0.954	904.5	2.612	0.847	1.45	4.45	10607.9888	70	Female	Non-Hispanic Black	Widowed	5	18281.81519	9-11th Grade (Includes 12th grade with no diploma)	3656.363038	6.3	2.7	395	former	former		no	1	yes	Yes
2007-2008	47505	28.06	102.5	172.2	83.2	0.889	917.2	3.724	2.619	1.06	5.97	3668.9006	78	Male	Non-Hispanic White	Married	1.75	8711.437723	Some College or AA degree	1742.287545	7.5	1.3	184	former	former	2280	no	1	no
2015-2016	85866	36.3	118.4	170	104.8		918.4			0.91	5.51		48	Male	Other Hispanic	Divorced	1.23	30268.32539	Some college or AA degree	6053.665077	7.3	2.6	192	former	former	13440	no	1	yes	Yes
2011-2012	69891	27.2	110.7	172.7	81		919.7			1.32	3.9		79	Male	Non-Hispanic Black	Widowed	4.76	11769.85345	9-11th grade (Includes 12th grade with no diploma)	2353.97069	5.8	1.8	147	former	former		no	1	no	Yes
2013-2014	76223	30.1	108.1	179.9	97.5	1.034	927.3			0.88	4.76		76	Male	Non-Hispanic White	Married	4.13	92693.60599	Some college or AA degree	18538.7212	7.9	1.5	209	former	former		no	1	no	Yes
2011-2012	69412	30.3	108.5	153.1	71		946.2			0.93	5.25		75	Female	Non-Hispanic White	Divorced	0.93	40362.1181	Less than 9th grade	8072.42362	10.7	3.6	177	former	former		no	1	no	No
2007-2008	45268	35.05	109.5	145.8	74.5	0.874	963.3	2.793	1.14	1.58	4.89	7128.0316	42	Female	Mexican American	Separated	0.7	17107.4944	9-11th Grade (Includes 12th grade with no diploma)	3421.49888	10.5	3.3	331	former	former	1120	no	1	no
2007-2008	42817	26.13	107.2	186.5	90.9	1.005	968.9	2.353	2.213	1.22	4.58	5616.2722	51	Male	Mexican American	Married	3.71	13174.38127	High School Grad/GED or Equivalent	2634.876254	6.9	2.2	228	former	former		no	1	yes	Yes
2007-2008	50897	36.22	113	165.4	99.1		976.2	4.396	2.032	0.96	6.28	3143.2306	67	Female	Other Hispanic	Widowed	0.77	7400.470668	Less Than 9th Grade	1480.094134	6.3	1.5	337	former	former	12240	no	1	yes	Yes
2011-2012	66885	24.8	90.7	176.3	77.2		977.1	1.758	2.823	1.11	4.16	3719.9216	76	Male	Non-Hispanic Black	Married	0.87	7260.756717	Less than 9th grade	1452.151343	5.1	2.3	247	former	former	900	no	1	yes	Yes
2013-2014	79505	35.3		159.7	90	1.219	1003.5			0.85	4.94		54	Female	Non-Hispanic White	Married	5	27484.74621	Some college or AA degree	5496.949243	9	2.7	179	former	former	20160	no	1	yes	Yes
2015-2016	84679	38.4	130.7	164.8	104.4		1008.1	2.302	0.881	1.63	4.34	10068.80985	68	Female	Non-Hispanic Black	Widowed		21817.75039	9-11th grade (Includes 12th grade with no diploma)	4363.550077	7.5	2.4	273	former	former	280	no	1	yes	No
2007-2008	51195	33.55	120.1	179	107.5	1.211	1008.6	1.19	3.952	0.91	3.9	15945.5778	72	Male	Non-Hispanic White	Divorced	3.27	36479.72829	9-11th Grade (Includes 12th grade with no diploma)	7295.945658	7.5	2	179	former	former	1920	no	1	yes	No
2009-2010	58035	28.37	95.7	157.2	70.1	0.761	1027.3			0.88	5.2		58	Female	Non-Hispanic White	Married	5	93732.07417	Some College or AA degree	18746.41483	9.7	2.6	227	former	former	2280	no	1	yes	Yes
2015-2016	86664	31.6	113.9	174.4	96.1		1031.8	1.319	2.156	0.83	3.13	4539.205555	69	Male	Non-Hispanic Black	Married	2.5	11205.70599	High school graduate/GED or equivalent	2241.141197	8	3.4	187	former	former	5520	no	1	yes	Yes
2007-2008	44260	31.84	106.5	155.5	77	0.888	1034.8			1.6	5.04		77	Female	Other Hispanic	Widowed	3.37	7701.564415	Some College or AA degree	1540.312883	8.4	2.6	294	former	former	160	no	1	yes	Yes
2011-2012	69284	28.4	98.4	172.9	84.9		1038.7	2.405	0.948	0.91	3.75	10391.603	53	Male	Other Hispanic	Divorced	0.92	26887.92229	Some college or AA degree	5377.584458	4.6	2	232	former	former	6720	no	1	no	No
2009-2010	55019	36.18	127.9	188.3	128.3	1.089	1046			0.85	4.19		65	Male	Mexican American	Married	2.88	9357.580369	High School Grad/GED or Equivalent	1871.516074	5.9	1.6	204	former	former		no	1	yes	No
2013-2014	79457	30.5	116.5	180.5	99.4	1.13	1048.3			1.09	4.22		68	Male	Non-Hispanic White	Living with partner	3.48	91462.14975	Some college or AA degree	18292.42995	8.5	2	284	former	former	2760	no	1	yes	Yes
2013-2014	74694	27	102.5	172.5	80.4	0.827	1059.5			1.84	4.55		71	Male	Non-Hispanic Black	Married		6241.881922	9-11th grade (Includes 12th grade with no diploma)	1248.376384	5.5	2	334	former	former		no	1	yes	No
2007-2008	43882	28.86	94.7	157.5	71.6	1.143	1060	4.086	1.05	1.24	5.82	11554.0184	50	Female	Non-Hispanic Black	Married	2.84	21173.78091	High School Grad/GED or Equivalent	4234.756181	8	2.6	300	former	former	420	no	1	yes
2015-2016	90511	31.7	111.8	185.7	109.2		1060.3		4.832	0.7	5.04	51817.97048	60	Male	Non-Hispanic White	Living with partner	5	119116.5364	College graduate or above	23823.30727	4.6	1.3	127	former	former	1360	no	1	yes	Yes
2007-2008	46531	38.38	130.5	171.2	112.5		1085.7	2.353	0.847	1.81	4.55	3446.399	69	Male	Non-Hispanic Black	Married	1.04	6890.986368	9-11th Grade (Includes 12th grade with no diploma)	1378.197274	10	2.3	207	former	former		no	1	yes	Yes
2007-2008	48433	32.18	118.7	186.3	111.7	1.07	1101.7	2.25	1.513	1.22	4.16	11230.1686	74	Male	Non-Hispanic White	Married	2.78	28102.55699	College Graduate or above	5620.511399	10.4	2.1	202	former	former		no	1	yes	Yes
2013-2014	76033	33.7	104.9	149.3	75.1	0.816	1103.2	3	0.768	0.8	4.16	5747.595834	69	Female	Other Hispanic	Divorced	2.23	11547.81069	High school graduate/GED or equivalent	2309.562137	8.1	2.6	234	former	former		no	1	no	No
2015-2016	85782	30.5	117	172	90.3		1104.7			1.01	6.49		77	Male	Other Race - Including Multi-Racial	Married		16252.798	Less than 9th grade	3250.5596	5.7	2.3	142	former	former	1800	no	1	no	Yes
2015-2016	93146	26.5	104.3	177.3	83.4		1117.6	0.905	0.858	1.03	2.33	9267.960197	74	Male	Non-Hispanic Black	Divorced	1.09	20048.06995	Less than 9th grade	4009.613989	7.4	1.7	152	former	former		no	1	yes	Yes
2007-2008	44433	29.39	115.9	177.5	92.6	1.269	1131.1	2.069	1.174	0.98	3.59	19943.3084	66	Male	Non-Hispanic White	Married	3.15	47353.39188	High School Grad/GED or Equivalent	9470.678375	5.6	1.5	217	former	former	900	no	1	no	Yes
2007-2008	49087	38.95	134.6	185.2	133.6	1.164	1138.7			0.72	4.94		63	Male	Non-Hispanic White	Divorced		17317.58101	College Graduate or above	3463.516203	10.1	3.3	258	former	former	720	no	1	no	No
2011-2012	64368	24.3	95.6	176.9	76		1144	1.448	0.734	1.03	2.82	0	70	Male	Non-Hispanic Black	Divorced	0.77	8999.288803	Less than 9th grade	1799.857761	4.4	2	227	former	former	60	no	1	yes	Yes
2009-2010	60660	31.46	108.9	151.8	72.5	1.122	1163.7			1.45	4.78		43	Female	Mexican American	Separated	1.13	19231.09957	9-11th Grade (Includes 12th grade with no diploma)	3846.219915	10	3.8	314	former	former	5280	no	1	no	No
2015-2016	85213	36.8	119	169.2	105.4		1168.2			1.14	4.73		52	Male	Mexican American	Married		27778.18305	Some college or AA degree	5555.63661	7.4	2.5	337	former	former	19200	no	1	yes	Yes
2013-2014	78362	43.7	137.9	174.3	132.9	1.073	1183.5			1.09	5.09		52	Male	Non-Hispanic White	Married	4.86	95743.05637	Some college or AA degree	19148.61127	9.3	3.4	241	former	former		no	1	yes	Yes
2009-2010	55282	28.31	102.5	168.1	80	0.895	1191.1		8.072	0.72	6.93	5958.7738	56	Male	Mexican American	Married		12903.4023	9-11th Grade (Includes 12th grade with no diploma)	2580.680461	5.5	1.7	132	former	former	2400	no	1	yes	Yes
2009-2010	56827	40.4	126.1	179.8	130.6	0.871	1218.1	2.793	2.811	1.29	5.38	9189.0226	53	Male	Other Hispanic	Married	0.88	19601.89765	9-11th Grade (Includes 12th grade with no diploma)	3920.379529	7.5	2.7	283	former	former		no	1	yes	Yes
2009-2010	54810	28.1	100.3	155	67.5	0.759	1223			1.55	5.22		63	Female	Mexican American	Widowed	1.03	5302.202469	Less Than 9th Grade	1060.440494	6.6	2.2	208	former	former	1200	no	1	yes
2015-2016	90523	24.7	105.3	180.7	80.8		1258.1			1.06	2.53		69	Male	Non-Hispanic Black	Married		12700.49185	Some college or AA degree	2540.098371	5.5	1.2	194	former	former	360	no	1	yes	Yes
2009-2010	60229	31.85	104.1	162	83.6	0.973	1274.8			1.11	6.88		50	Male	Mexican American	Married	2.17	18114.44861	Less Than 9th Grade	3622.889721	7.9	2.2	229	former	former	18000	no	1	yes	Yes
2011-2012	64709		120.5				1275.3			1.11	4.47		60	Male	Non-Hispanic Black	Married	0.75	9652.555988	9-11th grade (Includes 12th grade with no diploma)	1930.511198	5.9	0.9	200	former	former		no	1	yes	Yes
2013-2014	74253	23.6	90.3	175.1	72.5	0.962	1282.3	1.991	1.682	0.88	3.65	5467.438663	77	Male	Non-Hispanic Black	Married	1.93	10795.40244	High school graduate/GED or equivalent	2159.080488	6.5	1.5	163	former	former	13040	no	1	yes	Yes
2013-2014	79135	27.6	99.2	161.9	72.3	1.218	1329.4		7.248	1.03	8.61	5706.360576	60	Male	Mexican American	Divorced	0.64	11889.80983	Less than 9th grade	2377.961966	7.5	2.4	276	former	former	2760	no	1	yes
2007-2008	43825	28.87	101.3	174.6	88	1.233	1330.2			1.27	5.25		49	Male	Non-Hispanic Black	Married	2.83	24690.54867	9-11th Grade (Includes 12th grade with no diploma)	4938.109734	5.6	1.6	194	former	former		no	1	yes	Yes
2007-2008	49906	30.16	110.9	178.7	96.3	0.921	1357.1			1.03	4.81		73	Male	Non-Hispanic White	Married	1.57	9754.512613	Less Than 9th Grade	1950.902523	4.4	1.8	108	former	former	240	no	1	no	Yes
2015-2016	91730	28.4	105.7	178.2	90.2		1393.6			0.59	6.83		53	Male	Other Hispanic	Married	1.76	21413.14554	High school graduate/GED or equivalent	4282.629107	8.7	2.3	241	former	former	6720	no	1	yes	Yes
2013-2014	82816	31.7	115.4	183.6	106.9	1.404	1420.8			1.27	4.42		66	Male	Non-Hispanic Black	Married	5	8550.269949	High school graduate/GED or equivalent	1710.05399	7.1	2.4	111	former	former	2280	no	1	yes	Yes
2007-2008	47331	28.27	100.1	160.8	73.1	1.088	1459.3		6.751	0.57	6	2593.9032	65	Male	Other Hispanic	Married	1.27	5934.240015	Less Than 9th Grade	1186.848003	5.4	1.9	295	former	former	840	no	1	yes	Yes
2009-2010	55640	29.97	98.5	152.6	69.8	0.983	1932.4			1.68	4.84		50	Female	Other Hispanic	Married	3.39	11395.6158	Less Than 9th Grade	2279.12316	5.1	0.7	218	former	former		no	1	no	No
2007-2008	44479	37.85	117.5	148	82.9		360.4			1.45	3.7		65	Female	Mexican American	Widowed	1.41	6600.9121	9-11th Grade (Includes 12th grade with no diploma)	1320.18242	9.1	2.9	249	former	former		osteoarthritis	1	yes	Yes
2007-2008	45025	31.5	113.1	173.3	94.6	0.905	390.1			0.8	3.44		67	Male	Non-Hispanic White	Divorced	1.12	21180.3713	9-11th Grade (Includes 12th grade with no diploma)	4236.074261	7.1	1.4	343	former	former		osteoarthritis	1	yes	Yes
2007-2008	46343	42.52	124	164.1	114.5		510.6	3	3.658	1.29	5.97	5614.7192	65	Female	Non-Hispanic Black	Married	2.92	11226.48663	9-11th Grade (Includes 12th grade with no diploma)	2245.297327	6.2	1.8	283	former	former		osteoarthritis	1	yes	No
2007-2008	46255						512.6	1.733	2.834	1.01	4.03	0	75	Male	Non-Hispanic White	Divorced	1.54	10270.28658	9-11th Grade (Includes 12th grade with no diploma)	2054.057316	7.1	1.3	178	former	former		osteoarthritis	1	yes	Yes
2009-2010	52848	32.29	111.6	169.7	93	0.904	525.2			1.16	4.06		73	Male	Mexican American	Married	1.24	9246.720042	Less Than 9th Grade	1849.344008	6.2	1.7	137	former	former	1440	osteoarthritis	1	yes	No
2009-2010	53251	27.78	106.5	173.9	84	0.954	566.7			1.11	3.41		72	Male	Other Race - Including Multi-Racial	Divorced	0.92	9134.933197	College Graduate or above	1826.986639	7.1	1.3	244	former	former	13440	osteoarthritis	1	yes	No
2007-2008	45311	35.34	120	170.8	103.1	0.91	575.3	2.793	1.016	1.16	4.42	3541.303	68	Male	Non-Hispanic Black	Married	2.92	7080.744171	9-11th Grade (Includes 12th grade with no diploma)	1416.148834	4	1	268	former	former		osteoarthritis	1	yes	Yes
2009-2010	56211	26.72	101	165.3	73	0.751	576.1			1.37	4.84		62	Female	Non-Hispanic White	Divorced	0.95	22635.58631	College Graduate or above	4527.117261	9.3	2.6	283	former	former		osteoarthritis	1	no	Yes
2009-2010	57302	37.83	130.6	172.9	113.1	1.056	589.7	1.733	0.892	0.85	3	26130.5094	68	Male	Non-Hispanic White	Married	1.51	52696.44632	Some College or AA degree	10539.28926	6.2	1.3	238	former	former	4080	osteoarthritis	1	yes	Yes
2007-2008	41477	30.05	109.5	167.1	83.9	1.001	643.8			0.88	4.94		71	Male	Non-Hispanic White	Married	1.5	10074.15007	High School Grad/GED or Equivalent	2014.830015	9.6	3.2	273	former	former		osteoarthritis	1	yes	Yes
2007-2008	43906	43.69	136.2	172.7	130.3	1.253	695.4			1.5	3.98		68	Male	Non-Hispanic Black	Married	1.42	6660.027226	9-11th Grade (Includes 12th grade with no diploma)	1332.005445	8.9	2.8	279	former	former		osteoarthritis	1	yes	Yes
2009-2010	54822		123.4	179.6		1.181	704.3			0.91	3.7		73	Male	Non-Hispanic White	Married	2.2	12298.73433	College Graduate or above	2459.746866	6.5	3.3	155	former	former		osteoarthritis	1	yes	Yes
2009-2010	53995	44.72	140.4	163.2	119.1		736.1			1.09	3.54		62	Female	Non-Hispanic White	Divorced	0.89	19442.10546	Some College or AA degree	3888.421091	10.4	2.6	336	former	former	280	osteoarthritis	1	yes	Yes
2007-2008	41516	36.95	126.4	160.6	95.3		866.4		5.803	0.93	5.43	14210.7116	74	Female	Non-Hispanic White	Married	1.68	34106.14387	Less Than 9th Grade	6821.228774	5.1	1.7	162	former	former		osteoarthritis	1	yes	Yes
2009-2010	57992	30.45	110	146	64.9		879.4	2.767	0.892	1.09	4.27	10763.9556	74	Female	Non-Hispanic White	Widowed	0.11	24848.00244	9-11th Grade (Includes 12th grade with no diploma)	4969.600489	6.1	0.9	154	former	former		osteoarthritis	1	yes	Yes
2007-2008	45997	30.74	105	164.8	83.5	1.031	991.7			1.06	4.55		58	Female	Non-Hispanic White	Married	3	105572.032	Less Than 9th Grade	21114.40641	10.7	4.2	333	former	former		osteoarthritis	1	yes	Yes
2007-2008	50698	39.34	128.8	183.1	131.9		1002.6			1.19	3.39		67	Male	Other Hispanic	Married	0.44	15643.79947	High School Grad/GED or Equivalent	3128.759894	7.4	3.1	264	former	former	420	osteoarthritis	1	yes	No
2007-2008	48731	27.68	107.7	166.9	77.1	1.035	1009.5			1.11	3.93		72	Male	Non-Hispanic White	Married		10243.6676	Some College or AA degree	2048.73352	8.2	2.8	229	former	former		osteoarthritis	1	yes	No
2007-2008	42404	23.67	100.7	175	72.5	0.895	1018.1	2.922	0.903	1.34	4.68	20344.8738	79	Male	Non-Hispanic White	Married	5	39719.01034	High School Grad/GED or Equivalent	7943.802069	5.8	1.1	233	former	former	200	osteoarthritis	1	yes	No
2009-2010	54861	37.82	113.5	158.9	95.5	1.152	1056.3	2.457	2.823	1.37	5.12	23547.3012	63	Female	Non-Hispanic White	Married	1.63	54357.65601	9-11th Grade (Includes 12th grade with no diploma)	10871.5312	7.8	1.5	295	former	former		osteoarthritis	1	yes	Yes
2009-2010	54698	43.2	129.3	155.9	105	0.805	1059.7			1.47	4.53		62	Female	Mexican American	Married	1.24	5058.320293	Some College or AA degree	1011.664059	6.6	1.5	214	former	former	2880	osteoarthritis	1	yes	Yes
2009-2010	55918	31.12	110.2	176	96.4		1159.7			1.37	4.11		57	Male	Mexican American	Married	1.13	13063.91632	Some College or AA degree	2612.783264	11.2	2.4	260	former	former		osteoarthritis	1	no	Yes
2007-2008	45366	38.73	130.6	168.6	110.1	1.042	1180.8	2.586	0.723	1.45	4.37	5889.4532	75	Female	Non-Hispanic Black	Widowed	1.76	12380.15379	9-11th Grade (Includes 12th grade with no diploma)	2476.030758	5.9	1.3	296	former	former		osteoarthritis	1	yes	Yes
2007-2008	45968	37.82	111	155.2	91.1		1461.6			1.14	6.67		69	Female	Non-Hispanic Black	Widowed	0.78	11111.65875	High School Grad/GED or Equivalent	2222.331749	6.1	2.1	290	former	former	80	osteoarthritis	1	yes	Yes
2011-2012	64362	25.7	103.7	176.4	80.1		323.3			1.5	4.19		68	Male	Non-Hispanic Black	Married	2.06	8823.40317	High school graduate/GED or equivalent	1764.680634	4.4	1.7	168	former	former		osteoarthritis	1	yes	Yes
2015-2016	85760	29.9	100.6	172.9	89.3		375.6	2.948	2.969	0.83	5.15	58048.96925	58	Male	Non-Hispanic White	Married	3.14	119358.6116	High school graduate/GED or equivalent	23871.72231	7.5	2.3	397	former	former	6240	osteoarthritis	1	no	Yes
2011-2012	64083	35.5	116.5	159.2	90		392.7			1.29	6.08		76	Female	Non-Hispanic White	Widowed	2.16	30961.98369	High school graduate/GED or equivalent	6192.396739	6.5	2.7	298	former	former		osteoarthritis	1	yes	Yes
2013-2014	73778	52.3	161	175.9	161.8		404.9			1.14	3.13		62	Male	Mexican American	Married	2.08	8566.726987	Some college or AA degree	1713.345397	10.8	1.7	210	former	former	780	osteoarthritis	1	yes	Yes
2011-2012	68528	43	111.7	155.1	103.5		455.6			0.78	4.27		70	Female	Non-Hispanic White	Divorced	2.75	93002.54296	Some college or AA degree	18600.50859	8	2.6	220	former	former		osteoarthritis	1	yes	Yes
2015-2016	84099	32	116.9	169	91.3		477.7			0.85	2.82		74	Male	Mexican American	Married	1.79	11400.74591	9-11th grade (Includes 12th grade with no diploma)	2280.149182	12.2	1.1	178	former	former		osteoarthritis	1	yes	Yes
2013-2014	73800	54.2	139.7	159.9	138.5		532.4			1.01	5.69		54	Female	Non-Hispanic White	Widowed	1.29	27915.78367	High school graduate/GED or equivalent	5583.156734	10.3	1.9	358	former	former		osteoarthritis	1	yes	Yes
2011-2012	64130	23.9	97	166.7	66.4		547	1.5	1.468	1.01	3.18	7188.89	69	Male	Other Race - Including Multi-Racial	Married		14745.70403	9-11th grade (Includes 12th grade with no diploma)	2949.140806	8	2.6	291	former	former		osteoarthritis	1	yes	No
2015-2016	93238	37.2		161.9	97.4		549.3	1.448	1.456	1.16	3.28	4818.552874	69	Female	Mexican American	Living with partner		10423.2952	Some college or AA degree	2084.659041	8.6	2.4	203	former	former	12960	osteoarthritis	1	yes	No
2015-2016	89499	47.9	138.2	159.7	122.1		554.6			1.47	4.4		57	Female	Other Race - Including Multi-Racial	Separated		58271.40573	Some college or AA degree	11654.28115	13.3	3.9	391	former	former	120	osteoarthritis	1	yes	No
2013-2014	80894	31.1	103.6	159.2	78.9	0.954	567.1			1.76	4.16		67	Female	Non-Hispanic White	Married	2.82	68274.34018	Some college or AA degree	13654.86804	8.5	3.1	220	former	former	240	osteoarthritis	1	yes	Yes
2015-2016	88418	27.3	100.6	154.9	65.4		577.5			1.73	3.67		77	Female	Non-Hispanic White	Married		70602.42664	High school graduate/GED or equivalent	14120.48533	11.5	3	365	former	former		osteoarthritis	1	yes	No
2015-2016	85726	45.7	148.4	180.5	148.8		597.3			1.29	4.24		60	Male	Non-Hispanic White	Living with partner	1.49	35879.17516	High school graduate/GED or equivalent	7175.835031	8.8	3.2	274	former	former	10560	osteoarthritis	1	yes	No
2013-2014	77423	27.7	103	169.9	80	0.939	611.5	1.345	2.348	0.8	3.23	5382.389118	74	Male	Non-Hispanic White	Married	0.84	10814.0538	9-11th grade (Includes 12th grade with no diploma)	2162.810761	5.1	2.1	125	former	former	1200	osteoarthritis	1	no	No
2013-2014	76267	43.1	139.9	184.5	146.8	0.927	619.7	2.896	0.869	1.14	4.42	4736.870353	63	Male	Non-Hispanic Black	Married	2.53	9352.902688	9-11th grade (Includes 12th grade with no diploma)	1870.580538	6.9	2.1	268	former	former		osteoarthritis	1	yes	Yes
2013-2014	75573	38.4	125.5	157.8	95.7		627.6	3.258	2.868	1.37	5.95	0	67	Female	Mexican American	Separated	0.84	15608.13732	Less than 9th grade	3121.627463	7.1	1.3	207	former	former		osteoarthritis	1	yes	Yes
2013-2014	73797	64.7	158.7	166.9	180.1		628			1.14	3.05		57	Female	Non-Hispanic White	Married	1	20984.32046	Some college or AA degree	4196.864092	6.9	1.7	245	former	former		osteoarthritis	1	yes	No
2013-2014	82026	41	135.2	177.9	129.7	1.366	635.9	1.526	1.073	1.4	3.41	6877.158505	68	Male	Non-Hispanic Black	Married	2.3	10546.28917	High school graduate/GED or equivalent	2109.257833	8.8	1.8	240	former	former	120	osteoarthritis	1	yes	No
2015-2016	84125	30.4	106.4	155.9	73.8		645.5	2.043	2.393	1.53	4.65	49675.44321	72	Female	Non-Hispanic White	Married	3.87	104095.1195	Some college or AA degree	20819.0239	7.8	1.7	181	former	former		osteoarthritis	1	yes	Yes
2013-2014	83351	35.6	118.5	178.3	113.1	1.159	664.7			0.98	3.67		63	Male	Non-Hispanic White	Married	2.71	112505.7688	9-11th grade (Includes 12th grade with no diploma)	22501.15375	6.7	1	175	former	former		osteoarthritis	1	no	Yes
2011-2012	65687	33.3	116	160.9	86.2		667.9			1.34	3.39		55	Female	Non-Hispanic White	Divorced	0.79	23721.94154	9-11th grade (Includes 12th grade with no diploma)	4744.388309	6.4	2.2	247	former	former		osteoarthritis	1	yes	No
2015-2016	86227	30.2	116.1	171.3	88.7		672.6			1.4	3.8		70	Female	Non-Hispanic Black	Divorced	1.38	16410.13382	Some college or AA degree	3282.026764	5.8	3	223	former	former	840	osteoarthritis	1	yes	Yes
2013-2014	77469	37.7	111.7	151.5	86.5	1.01	688.4	1.396	0.339	1.66	3.21	36430.87995	67	Female	Non-Hispanic White	Married	4.05	83051.9557	Some college or AA degree	16610.39114	18	2	287	former	former	1440	osteoarthritis	1	no	Yes
2015-2016	86065	41	137	176.8	128.3		689.5			0.65	2.69		69	Male	Non-Hispanic White	Married	2.03	32161.80541	High school graduate/GED or equivalent	6432.361081	5.4	1.2	148	former	former		osteoarthritis	1	yes	Yes
2013-2014	76213	26.1	110.1	172.2	77.3		693.5			1.19	3.54		78	Male	Non-Hispanic White	Married	3.54	27491.61449	College graduate or above	5498.322898	10	2	261	former	former		osteoarthritis	1	yes	Yes
2011-2012	64930	27.9	107.2	179.7	90		699.2		7.688	0.54	3.88	6626.11	74	Male	Non-Hispanic White	Divorced	1.29	13936.47014	High school graduate/GED or equivalent	2787.294028	5.4	1.4	152	former	former		osteoarthritis	1	yes	Yes
2015-2016	87688	28.5	102.7	168.7	81.1		721.5	3.879	0.835	1.11	5.38	6118.401403	75	Male	Non-Hispanic White	Married	2.01	15104.18649	High school graduate/GED or equivalent	3020.837298	8.9	1.4	262	former	former	7320	osteoarthritis	1	yes	Yes
2011-2012	71855	35.9	124.1	166.1	99		727.2			1.03	6.75		62	Female	Non-Hispanic White	Married	0.98	61337.45218	High school graduate/GED or equivalent	12267.49044	8.1	1.7	378	former	former		osteoarthritis	1	yes	Yes
2011-2012	62924	36.2	119.2	162.4	95.6		728.5			1.06	3.49		79	Female	Non-Hispanic Black	Widowed	0.91	17584.91106	Less than 9th grade	3516.982212	9.4	2.5	291	former	former		osteoarthritis	1	yes	Yes
2015-2016	85536	30.5	99.8	166.9	84.9		736.8	1.862	1.705	0.93	3.57	5647.655031	70	Male	Mexican American	Married	0.5	11400.74591	Less than 9th grade	2280.149182	5.9	1.5	120	former	former		osteoarthritis	1	yes	No
2011-2012	67412	39.2		159	99		800.1			0.98	5.07		77	Male	Non-Hispanic White	Married	1.1	18879.7589	Some college or AA degree	3775.951779	10.7	2.4	195	former	former		osteoarthritis	1	yes	Yes
2015-2016	93652	32.3	114.2	165.9	88.9		830.8			0.75	4.24		72	Male	Other Hispanic	Married	0.83	10821.30297	9-11th grade (Includes 12th grade with no diploma)	2164.260595	9.3	2.6	193	former	former	1680	osteoarthritis	1	yes	Yes
2013-2014	80960	33.2	111.8	165.9	91.4	0.914	876.3	2.302	1.648	1.11	4.16	5988.942397	71	Male	Non-Hispanic White	Married	1.06	14790.11296	Less than 9th grade	2958.022593	5.8	2.4	212	former	former		osteoarthritis	1	yes	Yes
2015-2016	90303	50.6	148.2	169.4	145.1		908.3	2.689	0.982	1.4	4.53	56853.86636	56	Male	Non-Hispanic White	Divorced	3.57	130692.7998	Some college or AA degree	26138.55995	6.5	1.7	223	former	former		osteoarthritis	1	yes	Yes
2011-2012	71671	22.6	88.5	171.7	66.7		909.2			1.29	4.27		65	Male	Non-Hispanic White	Married	2.89	127168.6683	Some college or AA degree	25433.73366	8.1	2.4	263	former	former	960	osteoarthritis	1	yes	Yes
2013-2014	77729	38.4	127.3	172.2	114	0.804	911.7			0.67	2.79		67	Male	Non-Hispanic Black	Married	2.54	11997.60269	9-11th grade (Includes 12th grade with no diploma)	2399.520538	8.8	2	236	former	former		osteoarthritis	1	yes	Yes
2015-2016	89935	64.5		166.6	178.9		925.3			0.91	6.59		46	Female	Non-Hispanic White	Separated	0.56	43787.62299	High school graduate/GED or equivalent	8757.524598	4.8	1	156	former	former	2600	osteoarthritis	1	no	No
2015-2016	89770	37.1	133.4	172.9	110.9		942.2	2.819	2.326	1.03	4.91	15046.8604	67	Female	Non-Hispanic White	Married	2.14	38108.15577	9-11th grade (Includes 12th grade with no diploma)	7621.631153	6.7	1.8	167	former	former		osteoarthritis	1	no	No
2015-2016	87962	30.9	109.2	177	96.7		994.1	1.448	0.835	1.24	3.08	11342.83191	61	Male	Other Race - Including Multi-Racial	Married	3.77	28122.67476	Some college or AA degree	5624.534952	6.1	1.2	141	former	former	1520	osteoarthritis	1	yes	Yes
2011-2012	63248	26.6	102.4	175.9	82.4		1029	2.689	1.66	1.22	4.65	27443.1456	75	Male	Non-Hispanic White	Married	5	71391.2811	9-11th grade (Includes 12th grade with no diploma)	14278.25622	5.4	0.9	86	former	former	5880	osteoarthritis	1	yes	Yes
2011-2012	65911	35.1	110.1	165.6	96.2		1029	2.379	2.427	0.96	4.45	19583.9624	76	Female	Non-Hispanic White	Married	1.59	44548.09878	High school graduate/GED or equivalent	8909.619755	8.1	1	206	former	former		osteoarthritis	1	yes	Yes
2011-2012	71284	39.3	109.2	157.7	97.8		1047.9	1.758	0.802	1.29	3.41	4834.9662	64	Female	Non-Hispanic Black	Never married	0.67	10691.47074	College graduate or above	2138.294149	5.1	1.3	193	former	former	320	osteoarthritis	1	yes	No
2013-2014	79951	31.7	108.5	151.1	72.4	0.98	1176.3			0.98	6.13		72	Female	Non-Hispanic White	Married	2.48	56918.65566	9-11th grade (Includes 12th grade with no diploma)	11383.73113	5.3	1.8	180	former	former	1920	osteoarthritis	1	yes	Yes
2013-2014	82889	31.7	117.2	176.6	98.9	1.148	1296	1.81	2.01	1.29	4.03	17653.19471	66	Male	Non-Hispanic White	Married	0.97	35501.62741	Some college or AA degree	7100.325483	6.8	1.5	229	former	former		osteoarthritis	1	yes	Yes
2011-2012	64472	40.1	114.5	163.3	107		1357.3			1.27	5.2		50	Female	Non-Hispanic White	Married	0.73	32394.50032	Some college or AA degree	6478.900063	9.3	2.1	274	former	former		osteoarthritis	1	no	Yes
2015-2016	83734	28.8	116.5	170.1	83.4		379.3	3.75	3.037	0.78	5.92	5094.21874	78	Male	Non-Hispanic White	Married	1.51	12575.83882	High school graduate/GED or equivalent	2515.167764	4.4	1.3	223	former	former	3840	osteoarthritis	1	yes	Yes
2011-2012	64946	41	145.5	183	137.3		418.1	0.388	0.463	1.34	1.94	2692.247	60	Male	Non-Hispanic Black	Married	1.05	5912.09729	Less than 9th grade	1182.419458	5.6	0.8	115	former	former	600	osteoarthritis	1	yes	Yes
2015-2016	84224	31.1	108.9	162.2	81.8		450.7			1.47	4.5		56	Female	Other Hispanic	Living with partner		18419.30328	High school graduate/GED or equivalent	3683.860656	8.9	3.8	251	former	former		osteoarthritis	1	no
2015-2016	89149	44.6	136.1	159.4	113.2		477.8			1.03	4.27		66	Male	Mexican American	Married	1	10097.41445	High school graduate/GED or equivalent	2019.48289	12.8	3.2	236	former	former	40	osteoarthritis	1	yes	Yes
2007-2008	47254	37.17	130.7	168.4	105.4	1.077	478.9	2.25	0.881	0.8	3.47	44347.0322	51	Male	Non-Hispanic White	Married	2.84	105297.5949	High School Grad/GED or Equivalent	21059.51898	14	4.2	416	former	former	960	osteoarthritis	1	yes	No
2007-2008	46037	32.37	112.5	170.5	94.1		487.4	2.172	2.597	0.78	4.14	6838.0286	69	Male	Other Hispanic	Never married	0.8	15643.79947	9-11th Grade (Includes 12th grade with no diploma)	3128.759894	6.3	1.5	263	former	former		osteoarthritis	1	yes	No
2015-2016	91618	32.7	115.2	163	86.9		527.7			1.09	3.96		60	Female	Mexican American	Married	2.79	8269.615308	Less than 9th grade	1653.923062	14.2	4.5	415	former	former		osteoarthritis	1	yes	Yes
2009-2010	58656	26.35	96.4	162.3	69.4	0.826	553.8			0.91	4.71		68	Male	Mexican American	Married	2.13	5470.463343	Less Than 9th Grade	1094.092669	6.1	2.1	168	former	former	5040	osteoarthritis	1	yes	Yes
2007-2008	48006	28.73	113	167.3	80.4	0.814	554.8			1.09	4.47		78	Male	Non-Hispanic White	Married	2.56	35246.91113	High School Grad/GED or Equivalent	7049.382226	6.8	1.8	340	former	former		osteoarthritis	1	yes	No
2007-2008	46497	29.87	103.2	169.1	85.4	1.292	560.3	4.758	1.66	1.29	6.8	3541.303	64	Male	Non-Hispanic Black	Married	2.45	7080.744171	9-11th Grade (Includes 12th grade with no diploma)	1416.148834	6.3	2.7	264	former	former	120	osteoarthritis	1	yes	Yes
2013-2014	74723	35.4	125.4	183.7	119.3		561.7	1.293	3.06	0.78	3.47	41164.66414	66	Male	Non-Hispanic White	Married	4.05	101659.023	High school graduate/GED or equivalent	20331.80459	10.5	2	252	former	former	480	osteoarthritis	1	yes	Yes
2007-2008	46933	22.61	89.9	172.9	67.6	0.998	564.6			0.91	3.83		62	Male	Non-Hispanic Black	Divorced	0.85	6424.23459	9-11th Grade (Includes 12th grade with no diploma)	1284.846918	6.8	2.8	359	former	former	80	osteoarthritis	1	no	No
2013-2014	76561	24.3	94.9	172.7	72.5	0.852	572.2			1.19	6.41		61	Male	Mexican American	Married	0.47	13088.56012	Some college or AA degree	2617.712025	5.4	2	195	former	former	18000	osteoarthritis	1	yes	Yes
2009-2010	59881	30.37	106.4	187.7	107	1.136	585.1			1.11	2.87		63	Male	Non-Hispanic Black	Married	1.36	12579.26013	High School Grad/GED or Equivalent	2515.852027	6.1	2.8	268	former	former	800	osteoarthritis	1	yes	No
2015-2016	93290	37.9		185.1	129.7		612.1			1.24	3.39	0	77	Male	Non-Hispanic White	Widowed		15354.82357	Less than 9th grade	3070.964714	9.8	2	228	former	former		osteoarthritis	1	yes	Yes
2015-2016	89161	33.7	119.4	165.9	92.8		613.9	2.302	0.835	2.17	4.86	10502.79012	74	Female	Non-Hispanic Black	Divorced	0.67	22758.12698	9-11th grade (Includes 12th grade with no diploma)	4551.625396	4.8	1.3	229	former	former		osteoarthritis	1	yes	No
2009-2010	57658					0.703	629.1		5.476	0.85	5.33	11375.3088	68	Female	Non-Hispanic White	Married		24124.99694	9-11th Grade (Includes 12th grade with no diploma)	4824.999387	8.3	1.4	222	former	former	540	osteoarthritis	1	yes	Yes
2009-2010	59582	35.33	116.2	161.8	92.5	0.81	644.5			1.03	3.83		71	Male	Mexican American	Married	0.2	15281.5104	Some College or AA degree	3056.302079	5.9	2	264	former	former		osteoarthritis	1	yes	No
2007-2008	44556	30.52	104	166.7	84.8	0.943	645			1.01	4.4		64	Male	Mexican American	Married	0.8	7395.228652	Less Than 9th Grade	1479.04573	7.9	1.6	362	former	former		osteoarthritis	1	yes
2015-2016	89599	29.3	99.8	165.9	80.7		656.1			2.25	4.65		62	Male	Mexican American	Divorced	1.1	11142.64564	Less than 9th grade	2228.529127	12	3.4	314	former	former	2880	osteoarthritis	1	yes	Yes
2015-2016	84075			178.9			671.9			0.7	4.24		62	Male	Non-Hispanic White	Divorced	1.41	40373.36489	High school graduate/GED or equivalent	8074.672977	7.2	2.2	159	former	former	1560	osteoarthritis	1	yes	Yes
2007-2008	51267	37.53	135.6	184.6	127.9	1.099	674			0.8	4.37		71	Male	Other Race - Including Multi-Racial	Divorced	0.76	8232.10623	Less Than 9th Grade	1646.421246	7.1	2.2	251	former	former	3680	osteoarthritis	1	yes	Yes
2007-2008	51472	32.4	104.4	161.5	84.5	1.388	682		6.559	0.54	3.93	8050.8936	50	Male	Mexican American	Married	0.64	17312.52284	Some College or AA degree	3462.504568	5.5	2	156	former	former	25920	osteoarthritis	1	yes	Yes
2011-2012	71861	51.8		154.6	123.9		682.4			1.09	3.54		68	Female	Non-Hispanic Black	Never married	1.07	15907.96419	9-11th grade (Includes 12th grade with no diploma)	3181.592838	6.3	1.6	200	former	former		osteoarthritis	1	yes	Yes
2015-2016	90301	38.3	131.8	166.1	105.6		688.2	1.991	1.863	1.32	4.16	62110.36005	65	Female	Non-Hispanic White	Married	4.08	125380.2559	High school graduate/GED or equivalent	25076.05119	9.1	1.9	215	former	former	80	osteoarthritis	1	yes	Yes
2009-2010	58047	38.66	118.1	148.8	85.6	0.717	694.4	2.431	2.123	1.42	4.84	0	76	Female	Non-Hispanic White	Widowed	4.8	28866.42814	9-11th Grade (Includes 12th grade with no diploma)	5773.285628	11.2	2	320	former	former		osteoarthritis	1	yes	Yes
2015-2016	85219	31.8	120.2	174.2	96.6		715.9			0.98	4.45		75	Male	Non-Hispanic White	Married	1.25	15172.1564	Some college or AA degree	3034.431279	7.8	1.5	231	former	former	720	osteoarthritis	1	no	No
2011-2012	62259	41.7	138.4	180.2	135.5		718.5			0.93	3.62		61	Male	Non-Hispanic Black	Divorced	0.87	7645.782314	Some college or AA degree	1529.156463	5.5	1.9	229	former	former	2640	osteoarthritis	1	yes	Yes
2011-2012	70739	29.2	107	178.1	92.5		719.9			0.83	4.84		63	Male	Non-Hispanic White	Married	0.71	22854.14056	9-11th grade (Includes 12th grade with no diploma)	4570.828111	8.4	3.8	164	former	former	360	osteoarthritis	1	yes	Yes
2007-2008	42338	47.09	156.6	177.1	147.7		748.9			1.45	4.97		64	Male	Non-Hispanic Black	Married	2.14	6690.582692	Some College or AA degree	1338.116538	10.7	3.7	378	former	former		osteoarthritis	1	yes	Yes
2007-2008	48176	41.43	134	168.7	117.9	0.77	768			0.83	3.96		59	Female	Non-Hispanic White	Married	5	137243.771	High School Grad/GED or Equivalent	27448.7542	14.9	2.3	212	former	former	25920	osteoarthritis	1	yes	Yes
2013-2014	78950	30.9	117.7	165.5	84.6	0.734	781.1			1.11	4.16		73	Female	Other Hispanic	Separated	0.78	18983.87256	9-11th grade (Includes 12th grade with no diploma)	3796.774511	5.6	1.7	217	former	former		osteoarthritis	1	no	Yes
2007-2008	43816	36	130.1	161.6	94	0.979	787.1	1.526	1.321	1.16	3.28	12630.7928	77	Female	Non-Hispanic White	Divorced	1.46	27161.07017	Some College or AA degree	5432.214034	5.6	1.8	200	former	former	4800	osteoarthritis	1	yes	Yes
2015-2016	85803	29.2	101.1	164.9	79.4		789.1			0.96	3.13		66	Male	Non-Hispanic Black	Never married	2.86	15791.57617	High school graduate/GED or equivalent	3158.315233	8	3	216	former	former	2280	osteoarthritis	1	yes	No
2009-2010	52579	45.9	134.5	162.9	121.8		793.8	1.991	1.061	1.63	4.11	4016.3532	69	Female	Mexican American	Married	2.75	8567.6299	College Graduate or above	1713.52598	8.8	2.9	276	former	former		osteoarthritis	1	yes	Yes
2009-2010	55069	27.53	105.1	175.4	84.7	1.019	804.7			1.24	3.9		76	Male	Non-Hispanic White	Widowed	5	27648.77566	High School Grad/GED or Equivalent	5529.755132	6.9	1.6	223	former	former	10800	osteoarthritis	1	yes	Yes
2015-2016	87445	35	122.2	159.4	89		805.2			1.45	3.9		67	Female	Non-Hispanic Black	Divorced	2.27	19814.00535	Some college or AA degree	3962.801071	6.8	1.6	191	former	former	240	osteoarthritis	1	yes	Yes
2011-2012	63553	29.1	108	168.3	82.5		833.7			1.27	4.24		76	Male	Non-Hispanic Black	Divorced		8917.162886	High school graduate/GED or equivalent	1783.432577	6.9	1.5	179	former	former	360	osteoarthritis	1	yes	No
2015-2016	86365	28.5		157.9	71		893.3	2.457	1.264	1.06	4.09	3737.701571	68	Male	Mexican American	Married	1.19	9267.012544	Less than 9th grade	1853.402509	4.7	1	157	former	former		osteoarthritis	1	no	No
2007-2008	42424	30.81	101.7	158.5	77.4	1.072	895.9			1.14	4.06		64	Female	Non-Hispanic Black	Married	1.07	11266.65045	Some College or AA degree	2253.330091	8	1.5	258	former	former	360	osteoarthritis	1	yes	Yes
2011-2012	71901	59.7		153.4	140.4		904.5	2.819	1.208	1.47	4.84	12485.4226	48	Female	Other Race - Including Multi-Racial	Married	0.88	31779.54177	Some college or AA degree	6355.908353	8	2.1	367	former	former		osteoarthritis	1	no	No
2015-2016	92101			173.9			965.3			1.01	2.53		69	Male	Mexican American	Married	0.92	8403.464986	9-11th grade (Includes 12th grade with no diploma)	1680.692997	12.4	2	201	former	former		osteoarthritis	1	yes	Yes
2013-2014	82446	32.7	112.5	170.9	95.5	0.935	971.2	2.069	0.926	0.93	3.41	18692.47707	66	Male	Non-Hispanic White	Married	1.59	31873.28601	High school graduate/GED or equivalent	6374.657201	8.8	2.8	180	former	former	2660	osteoarthritis	1	yes	No
2009-2010	59406				96.6		999.2			1.76	5.07		77	Female	Non-Hispanic Black	Divorced	0.83	16447.48178	9-11th Grade (Includes 12th grade with no diploma)	3289.496355	7.5	2.6	287	former	former		osteoarthritis	1	yes	Yes
2015-2016	91187	35.3	123.9	176.1	109.4		1002.6	2.819	1.005	1.03	4.32	12460.23614	63	Male	Non-Hispanic White	Living with partner	1.01	28642.96222	Some college or AA degree	5728.592445	7.2	1.7	244	former	former	2720	osteoarthritis	1	yes	Yes
2007-2008	50711	31.83	109	153.3	74.8	0.887	1019.2	2.457	1.829	1.06	4.34	3468.6368	69	Male	Other Hispanic	Separated		7649.710766	Less Than 9th Grade	1529.942153	5.6	1.1	199	former	former	120	osteoarthritis	1	yes	Yes
2011-2012	63917	32.7	116	171.4	96.1		1055.2			0.85	5.4		71	Male	Other Hispanic	Married	1.32	14300.89237	Some college or AA degree	2860.178475	7.1	2.1	252	former	former		osteoarthritis	1	yes	No
2007-2008	43302	39.98	113.6	162.3	105.3	0.888	1087.3	3.31	1.321	1.55	5.46	0	68	Female	Non-Hispanic White	Married	2.83	35509.27443	High School Grad/GED or Equivalent	7101.854885	4.1	1.6	213	former	former		osteoarthritis	1	yes	Yes
2009-2010	58802	22.39	96.3	171.3	65.7	0.865	1126.7			1.91	5.59		62	Male	Other Hispanic	Married	3.17	5791.074815	Some College or AA degree	1158.214963	5.1	1	275	former	former	14160	osteoarthritis	1	no	No
2009-2010	58603	39.58	136.1	165.8	108.8	0.742	1138.8	2.767	1.524	1.06	4.53	2934.4054	64	Male	Mexican American	Married		6223.349472	Less Than 9th Grade	1244.669894	8.7	1.8	272	former	former		osteoarthritis	1	yes	Yes
2009-2010	59386	26.38	100	173.7	79.6	0.685	1167.3			0.85	3.28		61	Female	Non-Hispanic Black	Widowed	1.66	13610.32805	Some College or AA degree	2722.06561	5.9	1.1	227	former	former	2760	osteoarthritis	1	yes	Yes
2007-2008	49799	27.19	98.4	168.5	77.2	0.991	1203.3			0.83	4.42		69	Female	Non-Hispanic White	Widowed	1.07	25456.54454	Less Than 9th Grade	5091.308908	6.7	1.2	214	former	former		osteoarthritis	1	no	No
2007-2008	48018	34.36	117.5	171.8	101.4	1.123	1210.1			1.06	6.36		59	Male	Mexican American	Married	5	11695.73735	Some College or AA degree	2339.147469	6.7	2.1	227	former	former	5400	osteoarthritis	1	yes	Yes
2007-2008	50658	40.71		155.7	98.7	0.546	1333.1			0.85	5.04		75	Female	Non-Hispanic White	Widowed	2.4	60915.38571	Some College or AA degree	12183.07714	8.7	2.3	261	former	former		osteoarthritis	1	yes	No
2015-2016	85098	45	130.3	155.9	109.4		1400.2			0.91	5.43		68	Female	Mexican American	Widowed	1.18	7634.601098	Less than 9th grade	1526.92022	8.5	3	195	former	former	2920	osteoarthritis	1	yes	Yes
2009-2010	60940	24.92	97.1	153.1	58.4	0.728	1429.9			1.37	4.42		61	Female	Non-Hispanic White	Widowed	1.2	20205.04384	High School Grad/GED or Equivalent	4041.008769	6.8	2	236	former	former	240	osteoarthritis	1	yes	No
2007-2008	49719	34.28	112	170.1	99.2	0.911	1560.2			1.24	4.97		65	Female	Non-Hispanic Black	Married	0.57	15777.89325	9-11th Grade (Includes 12th grade with no diploma)	3155.578649	10.3	4.4	384	former	former		osteoarthritis	1	yes	Yes
2011-2012	68464	29.5	106.6	149.7	66.2		1579.7			1.11	7.29		61	Female	Non-Hispanic White	Married	1.24	41959.54633	Some college or AA degree	8391.909266	7.3	2.2	235	former	former	10080	osteoarthritis	1	no	Yes
2011-2012	65056	31		183.1	104		2051.1			0.75	3.1		76	Male	Non-Hispanic Black	Married	3.02	9337.125921	9-11th grade (Includes 12th grade with no diploma)	1867.425184	8.8	1.1	196	former	former		osteoarthritis	1	yes	No
2011-2012	66982	17.8	78.2	163.7	47.8		206.3	1.965	1.163	1.16	3.67	8686.5742	73	Female	Non-Hispanic White	Widowed	1.13	22597.4699	9-11th grade (Includes 12th grade with no diploma)	4519.493979	8.4	0.9	347	never	former	540	no	1	yes	Yes
2011-2012	62948	34.8	119.8	172.6	103.6		347.8	1.862	1.389	1.11	3.62	22935.8454	79	Male	Non-Hispanic White	Married	5	58756.09717	Some college or AA degree	11751.21943	3.1	0.5	108	never	former		no	1	yes	Yes
2007-2008	47106	35.33	127.4	178.2	112.2	0.933	351.7	1.965	1.75	1.09	3.85	6284.5052	72	Male	Non-Hispanic Black	Married	2.91	11516.92275	College Graduate or above	2303.384549	8.1	2.2	379	never	former	600	no	1	yes	Yes
2009-2010	53114	26.97		153.2	63.3		376	1.06	1.908	1.11	3.05	4002.508	66	Male	Mexican American	Never married	0.75	6974.064996	Less Than 9th Grade	1394.812999	6.1	2.8	252	never	former		no	1	yes	Yes
2007-2008	43893	39.41	121.7	173.1	118.1	1.186	378.7	4.319	1.919	1.03	6.23	13162.8292	45	Female	Non-Hispanic Black	Separated	1.69	24122.07178	Some College or AA degree	4824.414355	7.8	2.6	339	never	former		no	1	yes	No
2007-2008	50094	45.93	139.2	160.7	118.6	0.994	387.4			1.22	6.54		41	Female	Non-Hispanic White	Married	0.51	29362.82084	9-11th Grade (Includes 12th grade with no diploma)	5872.564167	6.4	1.3	287	never	former	720	no	1	no	No
2009-2010	57651	30.44	107.5	174.6	92.8	0.939	390.5	2.327	1.377	0.93	3.88	9526.2158	53	Male	Other Race - Including Multi-Racial	Married	0.82	20628.5045	Some College or AA degree	4125.7009	8.8	1.7	163	never	former	1260	no	1	yes	No
2007-2008	49295	31.26	98.4	164.5	84.6	0.911	405.9			1.27	4.34		79	Female	Non-Hispanic Black	Separated	1.24	13418.857	Less Than 9th Grade	2683.7714	5.6	2.4	234	never	former		no	1	yes	Yes
2009-2010	52422	30.96	107	157.7	77	0.894	409.4	1.784	3.714	1.14	4.63	3926.9934	70	Male	Mexican American	Widowed	0.92	8328.451137	Less Than 9th Grade	1665.690227	9.3	3.4	182	never	former	1260	no	1	yes	Yes
2009-2010	57348	42.07	137.2	168.9	120		414.4	1.474	1.344	1.27	3.36	7540.97	62	Female	Non-Hispanic Black	Divorced	4.37	15659.99105	College Graduate or above	3131.998209	9.4	4.4	266	never	former		no	1	yes	No
2013-2014	75366	35.8	126	165.9	98.6	1.041	428.4			1.66	6.05		46	Female	Non-Hispanic White	Divorced	1.08	23624.46484	College graduate or above	4724.892969	18.2	1.8	351	never	former		no	1	yes	Yes
2009-2010	54451	30.38	87.2	148.4	66.9	0.908	432.3			1.06	5.2		44	Female	Mexican American	Married	1.19	17361.2099	Less Than 9th Grade	3472.241979	6.9	2.9	263	never	former	500	no	1	no
2011-2012	63496	26	99.9	189.5	93.5		436.6	2.819	1.897	1.06	4.76	0	58	Male	Non-Hispanic White	Divorced	2.57	125419.7361	High school graduate/GED or equivalent	25083.94722	7.1	1.4	227	never	former	2160	no	1	yes	No
2015-2016	83744	33.6	116	179.4	108.3		459			1.34	3.75		56	Male	Non-Hispanic Black	Divorced	1.19	20068.66289	High school graduate/GED or equivalent	4013.732578	6.1	1.9	146	never	former	1920	no	1	yes	No
2015-2016	91991	30.3	113.7	176.2	94.1		477.4			0.96	3.36		76	Male	Mexican American	Never married	4.59	10916.33031	Some college or AA degree	2183.266062	7.9	2.9	209	never	former	240	no	1	yes
2015-2016	88000	48.7	139.4	160.6	125.7		489.9			1.01	4.34		43	Female	Mexican American	Living with partner	0.31	25178.63424	9-11th grade (Includes 12th grade with no diploma)	5035.726848	12.2	2.9	331	never	former	1440	no	1	yes	Yes
2007-2008	42346	30.3	110.9	167.6	85.1	0.947	530.3	3.103	0.519	1.16	4.5	39057.4288	54	Male	Non-Hispanic White	Never married	5	77630.12548	High School Grad/GED or Equivalent	15526.0251	10.2	2.4	227	never	former	720	no	1	yes	Yes
2013-2014	77815	30.7	113	178	97.3	0.914	538.4	2.25	0.994	0.96	3.67	12437.99197	66	Male	Non-Hispanic White	Married	1.08	25013.54366	Some college or AA degree	5002.708731	7.1	2.1	151	never	former	120	no	1	no	Yes
2011-2012	71898	29.4	98.5	154.7	70.3		539.9	2.069	1.863	1.27	4.19	8658.4318	65	Female	Mexican American	Married	3.97	15896.11367	Some college or AA degree	3179.222734	5.9	1.8	266	never	former		no	1	yes	Yes
2015-2016	84147						546.8			1.76	3.31		78	Male	Mexican American	Married	0.56	9137.070875	Less than 9th grade	1827.414175	9	1	483	never	former	2040	no	1	no	No
2007-2008	46509	33.41	113.5	178.3	106.2	1.286	554			0.96	3.98		56	Male	Non-Hispanic Black	Never married	0.49	19187.0816	Some College or AA degree	3837.416321	6.1	1.5	265	never	former	900	no	1	yes	Yes
2009-2010	51643	39.9	129.8	164.3	107.7		554.7			0.91	4.4		42	Female	Non-Hispanic Black	Married	2.35	40755.22615	9-11th Grade (Includes 12th grade with no diploma)	8151.04523	11.2	1.9	233	never	former		no	1	yes	Yes
2009-2010	57717	31.46	113.2	165.9	86.6	0.867	556			1.09	4.19		74	Male	Other Hispanic	Married	1.03	11820.8799	Some College or AA degree	2364.175981	6.3	2.8	173	never	former		no	1	yes	Yes
2015-2016	85564	34.9	109.9	155.3	84.1		563.2			1.19	4.63		72	Female	Other Hispanic	Divorced	1.61	11950.28137	Some college or AA degree	2390.056274	10.4	1.4	281	never	former		no	1	yes	No
2009-2010	53791	33.64	106.6	162.3	88.6	1.082	581			2.07	4.86		68	Female	Mexican American	Married	1.81	6087.816497	High School Grad/GED or Equivalent	1217.563299	6.9	1.5	173	never	former	1200	no	1	yes	No
2007-2008	45009	30.39	105.5	169.1	86.9	1.098	585.4	2.767	3.184	0.75	4.97	0	60	Female	Non-Hispanic White	Married	0.9	27898.94684	9-11th Grade (Includes 12th grade with no diploma)	5579.789369	6.4	1.2	212	never	former		no	1	yes	No
2013-2014	79245	31.2	104.7	152.9	73	0.788	592.1			0.78	3		75	Female	Non-Hispanic Black	Divorced		16156.52442	High school graduate/GED or equivalent	3231.304884	7.3	1.8	246	never	former		no	1	yes	No
2011-2012	71773	28	106.8	171.8	82.6		603.8			0.98	3.88		53	Male	Non-Hispanic Black	Divorced		23918.94742	Some college or AA degree	4783.789483	6.1	1.5	256	never	former	25680	no	1	yes	No
2013-2014	75771	31.6	114	169.5	90.9	1.274	606.6			0.8	3.13		70	Male	Non-Hispanic White	Married		68036.28118	9-11th grade (Includes 12th grade with no diploma)	13607.25624	7.1	1.4	188	never	former		no	1	yes	Yes
2015-2016	91970	25.5	92.7	161.7	66.8		607.6	3.129	1.784	1.32	5.28	6371.619087	59	Male	Other Race - Including Multi-Racial	Married	2.93	15797.37518	College graduate or above	3159.475035	6.8	2.3	290	never	former		no	1	no	Yes
2015-2016	85968	26.9	93.5	157.1	66.3		608.1	2.689	1.366	1.32	4.63	8867.976431	61	Female	Non-Hispanic Black	Divorced		20385.25684	Some college or AA degree	4077.051368	10.9	4.4	267	never	former	720	no	1	no	No
2013-2014	74588	30.2	103	155.1	72.7	0.817	612.2	1.112	3.082	1.34	3.88	18976.34605	74	Female	Non-Hispanic White	Widowed	3.43	38162.56366	High school graduate/GED or equivalent	7632.512732	9.2	2.4	238	never	former		no	1	no	Yes
2015-2016	87260	52.4	147.4	165.9	144.1		617			1.45	4.09		61	Male	Non-Hispanic Black	Married		11801.09871	High school graduate/GED or equivalent	2360.219743	9.4	3.5	189	never	former		no	1	yes	Yes
2015-2016	87630	36.3	120	168	102.4		632.5	1.552	2.269	0.83	3.41	19696.34992	54	Male	Non-Hispanic White	Never married	0.17	45276.97553	College graduate or above	9055.395105	7.9	2.1	186	never	former	7200	no	1	yes	Yes
2013-2014	81703	34.4	128.7	179.3	110.6		634.7			0.93	5.38		63	Male	Non-Hispanic Black	Married	1.29	9849.063063	High school graduate/GED or equivalent	1969.812613	7.3	2.6	256	never	former		no	1	yes	No
2015-2016	92048	28.8	94.7	160.5	74.2		639.2	2.353	1.05	1.06	3.9	4402.30801	75	Male	Mexican American	Married		10914.79424	Less than 9th grade	2182.958847	6.1	1.5	194	never	former		no	1	yes	Yes
2013-2014	81088	36.1	105	154.9	86.6	0.81	648.3	2.974	1.118	1.47	4.97	7365.958199	54	Female	Mexican American	Married	1.52	17973.76271	Less than 9th grade	3594.752542	5.8	1.5	274	never	former		no	1	no	No
2011-2012	69922	26.5	91	162	69.6		651.1			0.83	5.51		42	Male	Mexican American	Married	1	33247.71531	Less than 9th grade	6649.543062	9.8	1.8	240	never	former	3120	no	1	no	Yes
2011-2012	66457	40.5	125.6	167	112.9		656.5	2.819	1.4	1.11	4.58	7706.6022	70	Male	Other Hispanic	Married	0.79	17530.38895	9-11th grade (Includes 12th grade with no diploma)	3506.077791	7.1	2.8	208	never	former		no	1	yes	Yes
2009-2010	58798	25.62	97.5	169.5	73.6	0.93	669.5	3.233	1.05	1.94	5.66	6294.1976	69	Female	Non-Hispanic Black	Divorced	1.63	13070.87507	Some College or AA degree	2614.175014	5.6	2.7	262	never	former	960	no	1	yes	Yes
2011-2012	62309	34	100.3	150.3	76.7		671.5	3.776	1.05	1.32	5.59	17421.0542	47	Female	Mexican American	Widowed	0.46	40548.29278	9-11th grade (Includes 12th grade with no diploma)	8109.658556	6.4	2.9	280	never	former	320	no	1	yes	Yes
2009-2010	60668	23.4	87.1	163.3	62.4	0.97	683.2			1.34	4.06		71	Female	Non-Hispanic White	Married	1.72	48417.30943	High School Grad/GED or Equivalent	9683.461885	7.8	1.7	292	never	former		no	1	yes	Yes
2015-2016	90285	34.7	113.9	158.9	87.5		683.7			1.66	5.15		62	Female	Non-Hispanic Black	Widowed	0.7	21777.44849	High school graduate/GED or equivalent	4355.489699	7	2.2	211	never	former	1200	no	1	yes	Yes
2007-2008	50545	25.65	99.2	168.6	72.9	1.1	684.5	2.095	1.66	1.71	4.55	17754.3946	71	Female	Non-Hispanic White	Divorced	4.81	43176.36707	High School Grad/GED or Equivalent	8635.273415	7.2	3	394	never	former	3360	no	1	no	Yes
2007-2008	50274	34.96	104.4	148.7	77.3	1.04	693.8			1.42	4.6		66	Female	Other Hispanic	Never married	1.53	5290.60255	Some College or AA degree	1058.12051	8.5	3.3	287	never	former	3360	no	1	yes	No
2015-2016	89403	24.8	88.8	154	58.9		703.9			1.09	3.9		74	Male	Mexican American	Married	0.97	11188.89619	High school graduate/GED or equivalent	2237.779239	7.6	2.1	147	never	former	1680	no	1	yes	Yes
2009-2010	57177	32.88	107	149.1	73.1		706.8	4.396	1.66	1.86	7.01	0	53	Female	Mexican American	Separated		11193.6718	Less Than 9th Grade	2238.73436	7.4	2.6	324	never	former		no	1	yes	Yes
2015-2016	93099	26.8	93.4	162.3	70.6		727.1			1.42	5.79		59	Male	Mexican American	Married	1.26	16604.28179	Less than 9th grade	3320.856359	6.9	2.5	297	never	former	120	no	1	yes	Yes
2015-2016	90992	23.7	93.8	181.6	78.1		730.2	2.302	0.621	1.53	4.11	21692.72808	73	Male	Non-Hispanic White	Married		55187.99902	High school graduate/GED or equivalent	11037.5998	7.2	1.3	165	never	former	120	no	1	yes	Yes
2015-2016	85552	57.4	140.4	155	137.9		735.2	1.862	1.852	1.11	3.83	34340.78957	61	Female	Non-Hispanic White	Married	3.77	95404.27524	High school graduate/GED or equivalent	19080.85505	7.2	1.7	218	never	former		no	1	yes	No
2013-2014	78104	32.6	118.8	176.9	101.9	1.159	736.8			1.09	3.8		61	Male	Mexican American	Married	0.69	14569.98691	Less than 9th grade	2913.997381	7.5	2.2	136	never	former	8400	no	1	yes	No
2007-2008	49009	28.6	108.6	173	85.6	1.192	739.8			1.16	5.51		52	Male	Mexican American	Married		19280.38663	Less Than 9th Grade	3856.077326	7.6	1.6	285	never	former	40	no	1	no	Yes
2007-2008	48040	25.43	93.5	165.8	69.9	0.838	741	4.138	0.79	1.97	6.47	4577.4236	62	Female	Non-Hispanic Black	Living with partner	1.73	10068.07316	High School Grad/GED or Equivalent	2013.614632	7.6	2	358	never	former	2880	no	1	yes	No
2009-2010	60551	41.27	126.8	156.2	100.7	1.029	748.5			1.32	4.91		68	Female	Non-Hispanic White	Married	1.01	58315.34651	Some College or AA degree	11663.0693	11.6	2	297	never	former	3360	no	1	yes	No
2009-2010	58206	32.38	110.8	156.4	79.2		754.6			1.16	6.1		63	Female	Mexican American	Married	1.37	6351.961557	Less Than 9th Grade	1270.392311	7.9	2.7	209	never	former	840	no	1	yes	Yes
2015-2016	86165	27.4	99.4	158.9	69.1		755.9			0.83	4.19		65	Male	Mexican American	Married	0.41	8295.484674	Less than 9th grade	1659.096935	8.9	2.7	239	never	former		no	1	yes	Yes
2013-2014	83436	24.1	92.1	159.1	61	1.003	757.2	2.664	1.129	1.45	4.63	4874.131792	76	Male	Mexican American	Married	1.54	9073.789865	Less than 9th grade	1814.757973	6.3	1.8	168	never	former	40	no	1	yes	Yes
2011-2012	68569	37.6		174	113.9		761.5	2.017	4.189	1.16	5.09	8620.4796	56	Female	Non-Hispanic Black	Separated	0.18	20728.03127	Some college or AA degree	4145.606255	10.6	3.1	212	never	former		no	1	yes	Yes
2015-2016	91846	30.6	107.6	172.3	90.8		763.6	2.431	2.845	0.96	4.68	10755.19379	56	Female	Non-Hispanic Black	Never married	5	24723.4969	College graduate or above	4944.69938	10.9	4.3	377	never	former		no	1	yes	Yes
2013-2014	80553	28.2	102	164.1	75.9	0.948	763.7			1.22	4.42		55	Female	Non-Hispanic White	Married	0.84	31530.4296	Some college or AA degree	6306.085919	6.9	2.3	180	never	former	720	no	1	no	Yes
2007-2008	44039	52.59	123.6	145.8	111.8		768.6	2.043	0.666	1.58	3.93	4589.7626	57	Female	Other Hispanic	Married	0.87	10500.2965	Less Than 9th Grade	2100.059301	5.9	2.1	334	never	former	420	no	1	no	No
2015-2016	86695	27.6	95.6	146.1	59		770.3	2.146	1.219	1.24	3.96	9438.075262	75	Female	Other Race - Including Multi-Racial	Married	0.81	23400.14584	Less than 9th grade	4680.029168	6.8	2.8	171	never	former	360	no	1	yes	Yes
2015-2016	85003	54.5	143.3	158.1	136.3		771.5			0.72	5.17		57	Female	Mexican American	Divorced	1.35	14348.35339	Less than 9th grade	2869.670677	10.7	2.3	371	never	former		no	1	no	No
2015-2016	84954	24	83	159.4	60.9		771.7			2.43	7.09		64	Female	Non-Hispanic Black	Widowed	2.1	25888.02385	College graduate or above	5177.604771	6.5	2.4	320	never	former	600	no	1	yes	Yes
2009-2010	54540	56.21	167	173.9	170		773.9	2.819	1.806	0.93	4.58	9162.9926	47	Male	Other Hispanic	Divorced	2.18	19841.96446	9-11th Grade (Includes 12th grade with no diploma)	3968.392893	9.7	2	238	never	former		no	1	yes	No
2007-2008	43019	30.22	109.7	161.9	79.2	0.845	780.8		5.272	0.83	3.8	29064.1694	60	Male	Non-Hispanic White	Divorced	1.46	64097.94482	Less Than 9th Grade	12819.58896	8	2.9	222	never	former	420	no	1	yes	Yes
2011-2012	71219	22.4	89.1	175.3	68.7		781			1.16	4.91		60	Male	Non-Hispanic Black	Married	1.13	7977.736071	High school graduate/GED or equivalent	1595.547214	5.2	0.9	218	never	former	1200	no	1	no	No
2011-2012	64071	27.1	97.6	170.2	78.5		787.6	1.733	0.971	1.5	3.67	5246.992	67	Male	Non-Hispanic Black	Widowed	0.89	11161.25268	Less than 9th grade	2232.250535	4.6	1.7	155	never	former	7200	no	1	yes	Yes
2009-2010	53933	30	107.2	163.3	80	0.745	794.5	3.982	3.568	1.16	6.78	5246.7266	58	Female	Mexican American	Divorced	0.92	11361.50229	Some College or AA degree	2272.300458	8	3.4	383	never	former	300	no	1	yes	Yes
2013-2014	73985	38.4	125	165.2	104.8	1.078	800.2			1.14	3.47		43	Female	Other Hispanic	Married	2.78	32045.46603	9-11th grade (Includes 12th grade with no diploma)	6409.093206	10.6	3.1	303	never	former	14400	no	1	yes	No
2015-2016	84631	35.9	117.6	169.4	103		800.7			0.96	3.05		57	Male	Non-Hispanic Black	Never married	1.19	22116.02648	High school graduate/GED or equivalent	4423.205296	5.7	1	207	never	former	8600	no	1	no	No
2009-2010	53790	31.49	116	191.1	115	1.149	801.3	2.224	0.395	1.63	4.03	39972.749	47	Male	Non-Hispanic White	Married	5	90558.05079	College Graduate or above	18111.61016	12.1	2.1	290	never	former	360	no	1	no	Yes
2009-2010	60063	27.59	106.3	167.6	77.5	0.941	803	3.827	2.89	1.14	6.28	4596.4106	71	Male	Non-Hispanic White	Widowed	1.39	9805.000357	High School Grad/GED or Equivalent	1961.000071	5.6	1.5	169	never	former		no	1	no	Yes
2013-2014	81777	31.2	100	164.3	84.3	1.003	807.2	2.896	0.587	1.47	4.63	0	63	Female	Non-Hispanic White	Widowed	5	74364.15524	College graduate or above	14872.83105	8.2	1.9	287	never	former	2520	no	1	yes	No
2013-2014	79078	46	129.8	155.8	111.6	1.123	814.1	2.198	0.892	1.42	4.03	8796.038038	60	Female	Non-Hispanic Black	Married	1.82	17367.6883	9-11th grade (Includes 12th grade with no diploma)	3473.53766	8.4	2.5	282	never	former	60	no	1	yes	Yes
2007-2008	45229	34.54	107.5	164.8	93.8	1.003	821			1.78	4.55		68	Male	Non-Hispanic Black	Married	1.93	6082.492346	9-11th Grade (Includes 12th grade with no diploma)	1216.498469	4.1	1	153	never	former	720	no	1	yes	Yes
2013-2014	73883	39.9	142.2	167.8	112.4	1.021	825.8			0.96	5.35		67	Male	Mexican American	Married	0.19	14322.56304	Less than 9th grade	2864.512607	10.5	2.7	300	never	former	840	no	1	yes	No
2013-2014	75298	26	96	172.6	77.6	1.133	834.5			1.24	3.8		72	Male	Non-Hispanic Black	Married	5	9371.815825	High school graduate/GED or equivalent	1874.363165	7.7	3	231	never	former	160	no	1	yes	Yes
2009-2010	60883	37.82	113.3	154	89.7		837			0.85	4.58		47	Female	Other Hispanic	Married	1.72	23076.39455	College Graduate or above	4615.278909	9.6	3	280	never	former	240	no	1	yes
2011-2012	70355	19.9	75.3	158.2	49.8		837.7			1.19	4.32		65	Male	Other Race - Including Multi-Racial	Married	1.33	10271.41953	Some college or AA degree	2054.283905	7.3	1.8	209	never	former	3600	no	1	yes	Yes
2015-2016	89703	27.8	101.2	153.4	65.5		838.9			0.83	6.44		67	Female	Other Hispanic	Separated	1.23	9166.833894	High school graduate/GED or equivalent	1833.366779	9.4	2.3	232	never	former	13920	no	1	yes	No
2013-2014	74290	38.4	125.4	187.9	135.5	1.187	844.5			1.14	4.89		48	Male	Non-Hispanic White	Married	2.51	113749.9506	College graduate or above	22749.99012	7.2	2	271	never	former	1440	no	1	yes	Yes
2015-2016	89557	26.9	101.2	171	78.6		854.5			2.04	3.96		51	Male	Mexican American	Never married	0.63	17017.23515	Less than 9th grade	3403.44703	5.4	1.6	130	never	former	2640	no	1	yes	Yes
2009-2010	58454	27.84	93.5	159.7	71	0.852	855.2	1.914	1.581	1.66	4.29	2986.2152	68	Female	Other Hispanic	Widowed	1.94	6466.48719	Some College or AA degree	1293.297438	7.9	2.8	287	never	former	4020	no	1	yes	Yes
2013-2014	83020	29.8	112.9	173	89.3	1.14	867.9			1.03	3.98		62	Male	Non-Hispanic Black	Widowed	1.22	10038.00447	Some college or AA degree	2007.600893	6.4	3.2	157	never	former	1920	no	1	yes	Yes
2009-2010	57062	30.98	109.1	159.8	79.1	0.924	872	2.638	2.935	1.03	5.02	6566.955	71	Male	Mexican American	Widowed	0.65	15159.4564	Less Than 9th Grade	3031.89128	6.7	2	191	never	former	480	no	1	no	No
2015-2016	88232	28.8	105.3	175.2	88.5		876			0.88	4.19		65	Male	Non-Hispanic Black	Married		10619.79385	Some college or AA degree	2123.95877	6.5	2.8	295	never	former		no	1	yes	Yes
2013-2014	80067	23.5	91.5	164.2	63.4	0.921	883.5			1.24	3.85		65	Male	Other Hispanic	Divorced	0.42	12701.08515	Some college or AA degree	2540.217029	5.7	1.7	344	never	former	15120	no	1	yes	Yes
2007-2008	49069	27.8	99.3	163.7	74.5	0.945	887.7			0.91	4.42		58	Male	Other Hispanic	Married	2.99	9116.435113	9-11th Grade (Includes 12th grade with no diploma)	1823.287023	7.6	2	253	never	former	240	no	1	no	No
2011-2012	68934	37.9	108.1	148.7	83.9		900			1.45	5.9		47	Female	Mexican American	Separated	0.27	36002.55363	Less than 9th grade	7200.510726	8.1	3.2	338	never	former	1440	no	1	yes	Yes
2015-2016	91792	37.5	115.2	154.7	89.8		901.4			1.01	5.46		68	Female	Other Hispanic	Married	0.7	8214.55604	College graduate or above	1642.911208	9.6	2.5	236	never	former		no	1	yes	Yes
2009-2010	58112	31.35	113.4	168.3	88.8	1.202	907.6			0.93	5.04		65	Male	Other Hispanic	Married		8809.825372	Less Than 9th Grade	1761.965074	10.1	1.6	301	never	former		no	1	yes	Yes
2007-2008	47460	44.45	127	148.4	97.9	1.004	912.1	3.853	2.902	1.01	6.18	12274.3446	46	Female	Non-Hispanic White	Married	0.51	29458.80368	9-11th Grade (Includes 12th grade with no diploma)	5891.760735	8.5	2.5	520	never	former		no	1	yes	Yes
2011-2012	65850	25.6	100.6	177.5	80.7		912.3	5.482	2.123	1.24	7.71	9898.5952	58	Male	Mexican American	Married	1.56	25612.2811	High school graduate/GED or equivalent	5122.456221	7.8	1.7	208	never	former	2880	no	1	no	Yes
2013-2014	75824	44.5	128	157.8	110.8	0.9	917.2			0.93	5.61		50	Female	Non-Hispanic White	Divorced	1.31	29691.19963	High school graduate/GED or equivalent	5938.239925	6	1.9	260	never	former	720	no	1	no	No
2009-2010	59863	29.29	96	150.8	66.6		934.8			1.29	7.4		73	Female	Non-Hispanic White	Married	2.06	39668.64437	High School Grad/GED or Equivalent	7933.728875	7.2	3.2	269	never	former	960	no	1	yes	No
2007-2008	51466	31.91	106.7	159.9	81.6	1.059	948.9	3.982	1.129	1.45	5.95	7747.4642	57	Male	Mexican American	Married	1.83	17724.3743	9-11th Grade (Includes 12th grade with no diploma)	3544.874861	7.2	2	288	never	former		no	1	yes
2011-2012	69388	37.4		171.7	110.2		951.8	2.353	1.163	1.06	3.96	5751.2126	61	Male	Mexican American	Married	0.78	13082.41826	High school graduate/GED or equivalent	2616.483652	5.6	0.2	166	never	former		no	1	yes	Yes
2007-2008	42180	37.21	123.2	164.5	100.7	1.002	961.3			1.4	5.07		74	Male	Non-Hispanic White	Married	3.57	36072.80928	High School Grad/GED or Equivalent	7214.561856	11.6	4.1	150	never	former	2400	no	1	no	No
2013-2014	78612	23.4	84	153.4	55.1	0.844	988	1.965	0.971	1.45	3.85	7665.19031	60	Female	Mexican American	Married	1.02	15400.55514	Less than 9th grade	3080.111029	4.9	1.3	157	never	former		no	1	no	No
2013-2014	77535	23.7	85.5	167.5	66.6	0.909	996.3			1.5	3.52		72	Male	Other Race - Including Multi-Racial	Married	3.48	14362.09938	College graduate or above	2872.419876	7.3	2.6	158	never	former	2580	no	1	yes	No
2009-2010	52741	28.22	105.7	171.4	82.9	1.039	998.3			1.24	5.38		73	Male	Non-Hispanic White	Married	4.12	30233.18754	9-11th Grade (Includes 12th grade with no diploma)	6046.637508	8.9	1.1	215	never	former		no	1	yes	Yes
2007-2008	41875	30.82	107.9	164.1	83	0.942	1000.5			1.53	6.41		51	Female	Other Hispanic	Married	2.34	15859.56065	9-11th Grade (Includes 12th grade with no diploma)	3171.91213	5.3	2	313	never	former		no	1	no	Yes
2007-2008	47169	43.83	128.1	155.8	106.4		1001.3			1.03	5.09		64	Male	Mexican American	Married	2.5	7928.063764	Less Than 9th Grade	1585.612753	5.7	1.7	149	never	former	2880	no	1	no
2011-2012	68689	33.7	98.3	148.3	74.2		1002.5	2.017	0.96	1.11	3.57	8870.0334	70	Female	Other Hispanic	Married	1.36	20176.87329	Less than 9th grade	4035.374659	6.1	2.4	304	never	former	1200	no	1	yes	No
2015-2016	85811	36.7	118.4	188	129.8		1004.8	3.931	3.455	0.98	6.49	9044.113765	57	Male	Non-Hispanic Black	Living with partner	2.99	21220.49378	9-11th grade (Includes 12th grade with no diploma)	4244.098756	6.3	2.6	206	never	former	8040	no	1	yes	Yes
2011-2012	66421	22.3	89	159.2	56.6		1012.4			1.19	3.44		73	Male	Other Race - Including Multi-Racial	Married	4.23	13015.33921	College graduate or above	2603.067842	7.6	2	130	never	former	360	no	1	no	No
2009-2010	53342	36.99	120.2	180.2	120.1	1.14	1023.3	3.051	1.784	1.37	5.25	31680.589	52	Male	Non-Hispanic White	Married	2.49	68602.60063	College Graduate or above	13720.52013	5.5	1.6	184	never	former		no	1	yes	No
2009-2010	58639	38.25	115.2	155	91.9	1.027	1048.1	2.638	2.969	1.09	5.09	0	60	Female	Other Hispanic	Widowed		5379.192772	9-11th Grade (Includes 12th grade with no diploma)	1075.838554	6.5	2.7	234	never	former	3360	no	1	yes	No
2009-2010	52608	30.23	94.6	165.3	82.6		1049.9	2.353	0.79	1.42	4.14	3724.9212	60	Female	Other Hispanic	Never married		8066.115416	Some College or AA degree	1613.223083	7.1	2.3	233	never	former		no	1	yes	Yes
2011-2012	71787	48	142.6	146.7	103.2		1057.7	1.784	3.364	1.09	4.42	6845.3822	50	Female	Non-Hispanic Black	Never married		17492.96334	Some college or AA degree	3498.592669	7.9	1.9	244	never	former	3360	no	1	yes	No
2011-2012	65994	30.5	105.5	175	93.3		1057.9	4.422	3.06	0.88	6.7	3627.0476	62	Male	Non-Hispanic Black	Married		7964.892648	High school graduate/GED or equivalent	1592.97853	7.6	2.1	253	never	former		no	1	yes	Yes
2007-2008	46317	35.63	117.5	147.2	77.2	0.661	1062.8	3.931	0.926	2.02	6.36	5686.5904	71	Female	Non-Hispanic Black	Never married	2.23	12507.69265	9-11th Grade (Includes 12th grade with no diploma)	2501.538529	5.6	2.3	301	never	former		no	1	no
2013-2014	76233	32.6	109.3	154.2	77.4	1.101	1067.7			1.06	5.3		54	Female	Mexican American	Married		17351.70755	Less than 9th grade	3470.34151	9.5	3.2	320	never	former		no	1	yes	No
2011-2012	70826	34.1	116.4	170.5	99.1		1067.8			0.78	4.03		60	Male	Mexican American	Married	2.97	14771.33607	Some college or AA degree	2954.267214	9.6	4.5	207	never	former	240	no	1	yes	Yes
2013-2014	75443	34.9	122.5	180.2	113.2	1.039	1077.1			0.93	4.32		74	Male	Non-Hispanic White	Married	0.86	25525.45158	High school graduate/GED or equivalent	5105.090316	4.4	1.1	118	never	former	18480	no	1	no	No
2011-2012	70730	27	100.6	175.1	82.7		1081.7			0.72	6.18		55	Male	Mexican American	Married	2.25	36437.86461	Less than 9th grade	7287.572921	6.8	1.7	201	never	former		no	1	yes	Yes
2013-2014	82056	34.4	118.8	164.8	93.3		1084.4	2.224	1.66	1.27	4.24	0	76	Male	Other Hispanic	Married	1.54	9082.399036	Some college or AA degree	1816.479807	7.8	2.1	163	never	former	400	no	1	yes	No
2011-2012	67842	19.9	77.7	160.8	51.5		1087			1.73	6.65		63	Female	Non-Hispanic Black	Separated	0.16	17686.61677	9-11th grade (Includes 12th grade with no diploma)	3537.323354	6.4	1.2	214	never	former		no	1	yes	Yes
2007-2008	44914	22.33	72.5	165.4	61.1	0.819	1103.5	2.767	0.734	2.22	5.33	0	59	Female	Non-Hispanic White	Divorced		91292.70461	College Graduate or above	18258.54092	6.2	1.4	232	never	former	3600	no	1	yes	Yes
2015-2016	88132	44.3	136.1	168.1	125.3		1113	2.353	1.603	1.47	4.55	16823.65947	42	Male	Non-Hispanic White	Divorced	2.37	39473.89102	College graduate or above	7894.778205	6.7	1.8	181	never	former	3840	no	1	no	No
2007-2008	41739	30.93	114.6	184.5	105.3	1.097	1116.7	3.026	0.96	1.66	5.12	3986.787	69	Male	Non-Hispanic Black	Never married	0.99	8380.580277	Less Than 9th Grade	1676.116055	5.8	1.2	170	never	former		no	1	yes	No
2007-2008	46491	23.38		169.8	67.4		1128.9	1.603	0.542	1.09	2.95	12828.1686	78	Male	Non-Hispanic White	Widowed	1.17	31071.38419	9-11th Grade (Includes 12th grade with no diploma)	6214.276838	8.5	2.2	369	never	former		no	1	yes	No
2015-2016	86328	31.9	116	177.6	100.5		1132.4			1.27	3.36		75	Male	Non-Hispanic Black	Married	5	16421.02778	College graduate or above	3284.205557	6.2	1.9	145	never	former		no	1	yes	No
2013-2014	83191	27.5	99.5	152.6	64	0.953	1158.7			1.03	6.36		62	Female	Other Race - Including Multi-Racial	Divorced	2.36	12497.29287	Less than 9th grade	2499.458575	9.5	3.7	264	never	former	180	no	1	no	No
2015-2016	91406	31.6	117	178.4	100.7		1187.5	3.129	0.587	1.19	4.58	5949.97062	76	Male	Non-Hispanic Black	Married	5	13677.49229	College graduate or above	2735.498458	7.9	2.5	176	never	former	160	no	1	yes	No
2007-2008	50703	29.82	99.6	150.9	67.9	0.726	1187.8			1.22	4.22		61	Female	Mexican American	Married	0.69	4394.869036	Less Than 9th Grade	878.9738072	8.8	2.6	189	never	former		no	1	yes	Yes
2009-2010	55768	33.9	113.3	178.5	108	1.109	1201.2			0.91	4.68		48	Male	Other Hispanic	Married	3.09	18504.10647	Some College or AA degree	3700.821295	7.5	1.8	150	never	former	4800	no	1	yes	Yes
2015-2016	87114	28.6	98.2	174.2	86.8		1208.9	3.31	1.242	1.68	5.56	4072.630922	60	Male	Mexican American	Married	1.88	10097.41445	9-11th grade (Includes 12th grade with no diploma)	2019.48289	5.4	1.7	164	never	former	480	no	1	yes	Yes
2011-2012	63261	25.9	88	155.2	62.5		1209.9			1.68	6.05		41	Female	Non-Hispanic Black	Married	5	20198.46116	College graduate or above	4039.692231	3.9	1.5	270	never	former	720	no	1	no	No
2007-2008	46704	35.16	117.2	170.5	102.2	0.931	1221.4	4.422	1.31	1.29	6.31	10626.2062	59	Male	Non-Hispanic Black	Married	4.38	21246.8262	High School Grad/GED or Equivalent	4249.36524	6	2.2	225	never	former		no	1	no	Yes
2011-2012	68285	41	101.9	162.2	107.8		1224.2	3.388	0.7	1.29	4.99	44916.5836	49	Female	Non-Hispanic White	Married	3.97	114327.6035	High school graduate/GED or equivalent	22865.5207	5.4	1.7	297	never	former	360	no	1	no	No
2013-2014	83542	35.1	110.3	160.9	90.9	0.917	1233.2	2.431	0.948	1.47	4.34	9713.624616	71	Female	Non-Hispanic Black	Divorced	1.37	19179.45373	Less than 9th grade	3835.890747	7.1	3	229	never	former		no	1	yes	Yes
2011-2012	67666	35.4	126.6	172.4	105.3		1235.4			1.42	4.63		64	Female	Non-Hispanic Black	Divorced	5	11253.74147	High school graduate/GED or equivalent	2250.748294	7.1	2.2	247	never	former	200	no	1	yes	No
2007-2008	47141	22.28	92.6	171.2	65.3	0.918	1245.9			1.42	2.97		51	Male	Other Hispanic	Married	3.11	10324.21947	Some College or AA degree	2064.843894	5.1	2.1	311	never	former	300	no	1	no
2011-2012	65069	24.7	79.6	155.4	59.7		1257.1	3.62	2.258	1.14	5.79	4451.4996	62	Male	Mexican American	Married	0.41	11580.24195	Less than 9th grade	2316.04839	8	2.3	202	never	former	31680	no	1	no	Yes
2011-2012	63474	31.8	112.4	166.2	87.8		1265.4	2.327	2.168	1.09	4.4	0	74	Male	Non-Hispanic White	Married	1.89	80588.32562	Some college or AA degree	16117.66512	4.6	1.1	210	never	former		no	1	yes	Yes
2007-2008	43344	31.8	100	145.7	67.5	0.793	1267.4			0.93	6.9		59	Female	Other Hispanic	Married		10736.02882	Less Than 9th Grade	2147.205764	6.6	2.6	198	never	former		no	1	yes	Yes
2007-2008	48133	36.26	120	170	104.8		1275.8	1.784	1.05	0.83	3.1	11644.562	52	Male	Non-Hispanic White	Married	0.5	24804.05637	High School Grad/GED or Equivalent	4960.811274	7.5	2.2	210	never	former	360	no	1	yes	No
2011-2012	64976	26.6	100.8	167.9	74.9		1283.6	1.94	1.626	0.98	3.67	0	69	Male	Non-Hispanic Black	Married	2.33	7380.991723	Some college or AA degree	1476.198345	3.4	1.1	150	never	former	840	no	1	yes	Yes
2011-2012	71604	24.7	87.9	157.1	60.9		1286.9			0.72	7.45		49	Male	Mexican American	Married	0.81	34765.41599	High school graduate/GED or equivalent	6953.083197	4.6	1.5	156	never	former	1920	no	1	yes	No
2007-2008	48887	25.81	94.4	180.2	83.8	0.935	1386.2	1.836	0.553	1.55	3.65	4998.9284	72	Male	Non-Hispanic Black	Married	3.07	10854.10805	9-11th Grade (Includes 12th grade with no diploma)	2170.82161	4.6	1.7	259	never	former	3360	no	1	yes	Yes
2013-2014	82019	27.7	93.5	166.6	77	0.946	1467.3	3	0.723	2.02	5.35	6627.030775	62	Male	Non-Hispanic Black	Married	4.77	10162.71223	9-11th grade (Includes 12th grade with no diploma)	2032.542447	4.4	1.8	290	never	former	38640	no	1	yes	No
2011-2012	64625	26	95.8	174.3	79		1482.2	2.172	0.881	1.34	3.93	3828.469	69	Male	Non-Hispanic Black	Married	1.39	8823.40317	9-11th grade (Includes 12th grade with no diploma)	1764.680634	3.9	1.7	158	never	former	960	no	1	yes	No
2013-2014	75576	26.9	102.7	186.4	93.5	1.319	1492.9	3.129	0.937	1.19	4.76	12384.94406	47	Male	Non-Hispanic Black	Never married	4.96	24241.69739	Some college or AA degree	4848.339477	6.5	2.4	141	never	former	12240	no	1	no	No
2015-2016	91356	19.6	76.8	163.2	52.3		1704.4	4.5	1.976	1.68	7.09	8721.120027	53	Female	Other Hispanic	Divorced	0	18275.14709	High school graduate/GED or equivalent	3655.029418	7.8	1.3	294	never	former		no	1	yes	No
2013-2014	82596	33.9	118.8	173.3	101.8	1.084	1742.3			0.72	2.74		73	Male	Other Hispanic	Widowed	2.19	5751.715759	College graduate or above	1150.343152	5.9	1.5	86	never	former	4560	no	1	yes	No
2007-2008	45891	28.06	92.7	155.9	68.2	0.751	1814.3			1.32	4.65		56	Female	Non-Hispanic Black	Married	1.21	25831.5025	Less Than 9th Grade	5166.3005	6.9	2.6	273	never	former	120	no	1	yes	No
2015-2016	91400	40.1	128.7	173.4	120.7		1855.3	1.862	1.806	1.81	4.5	8246.221622	46	Female	Non-Hispanic Black	Divorced	1.12	20867.13581	College graduate or above	4173.427161	10.6	2.8	430	never	former	1440	no	1	yes	Yes
2007-2008	50732	29.89	106.1	171.4	87.8	1.151	1871.8		10.827	0.7	7.45	12733.4592	40	Male	Non-Hispanic Black	Married	5	25460.22417	Some College or AA degree	5092.044835	6.9	1.9	233	never	former	1200	no	1	yes	Yes
2011-2012	69671	50.7	120.1	146	108		1876.8			0.47	2.35		58	Female	Other Hispanic	Separated		20235.12659	Less than 9th grade	4047.025317	4.8	1.1	88	never	former		no	1	yes	Yes
2009-2010	54707	21.39	82.8	161.8	56	1.051	2075.2			1.94	5.72		79	Male	Non-Hispanic Black	Married	2.25	11329.11265	Less Than 9th Grade	2265.82253	7.1	1.3	192	never	former	2400	no	1	yes	No
2007-2008	46320	31.33	93.6	160	80.2	0.873	2110	3.414	1.027	1.68	5.56	12637.6996	45	Female	Non-Hispanic Black	Married	3.03	25268.75556	High School Grad/GED or Equivalent	5053.751113	6.3	2.5	334	never	former	4560	no	1	no	No
2009-2010	56881	34.44	120	167.4	96.5	1.142	283.7			1.4	3.88		42	Female	Other Hispanic	Never married	0.98	16306.17518	9-11th Grade (Includes 12th grade with no diploma)	3261.235035	8.2	1.6	320	never	former		osteoarthritis	1	yes	Yes
2007-2008	46597	34.76	115.5	170.8	101.4	1.154	453.1	3.905	2.134	1.29	6.18	11747.6844	45	Male	Other Hispanic	Married	2.42	22151.32216	9-11th Grade (Includes 12th grade with no diploma)	4430.264432	7.3	2.1	264	never	former		osteoarthritis	1	no	No
2007-2008	46315	32.55	110.5	161.4	84.8	0.792	517.2	1.629	2.111	1.5	4.09	16636.2482	76	Female	Non-Hispanic White	Married		39501.10816	Some College or AA degree	7900.221631	7.1	3.1	296	never	former	1920	osteoarthritis	1	yes	No
2007-2008	42172	34.31	110.3	152.6	79.9	0.771	558.4	1.577	0.519	2.28	4.09	6744.8644	71	Female	Non-Hispanic Black	Widowed	3.65	14178.30432	High School Grad/GED or Equivalent	2835.660864	9	2.7	216	never	former	480	osteoarthritis	1	yes	Yes
2009-2010	52605	35.8	107.3	150.6	81.2	0.884	633.3			1.68	5.2		60	Female	Mexican American	Married		5642.636108	Less Than 9th Grade	1128.527222	6.1	1.1	171	never	former		osteoarthritis	1	yes	Yes
2009-2010	57873	34.51	113.2	166.1	95.2	0.763	667.3			1.34	4.94		60	Female	Non-Hispanic White	Divorced	5	61772.04107	High School Grad/GED or Equivalent	12354.40821	8	4	270	never	former	720	osteoarthritis	1	yes	No
2007-2008	48765	34.52	111.3	164.5	93.4	0.98	669.1			0.62	5.12		54	Female	Other Race - Including Multi-Racial	Married	1.17	27820.47742	High School Grad/GED or Equivalent	5564.095484	8.2	1.9	329	never	former	200	osteoarthritis	1	yes	Yes
2007-2008	49323	38.85	112.5	155.8	94.3	0.795	705.8			2.28	5.66		73	Female	Non-Hispanic Black	Widowed	0.75	12913.41763	9-11th Grade (Includes 12th grade with no diploma)	2582.683526	5.4		208	never	former		osteoarthritis	1	no	No
2009-2010	59349	45.39	123.7	159.1	114.9		741.6			1.5	5.92		63	Female	Non-Hispanic White	Married	2.57	67460.90663	High School Grad/GED or Equivalent	13492.18133	8.1	2.1	328	never	former		osteoarthritis	1	yes	Yes
2007-2008	44158	29.91	102.9	145.6	63.4		763.7			1.11	4.14		76	Female	Mexican American	Married	1.4	11149.23173	Some College or AA degree	2229.846345	7.1	1.9	301	never	former		osteoarthritis	1	yes	Yes
2007-2008	42629	36.06	110.6	141.5	72.2		774.4	3.181	1.773	1.11	5.09	3562.8316	60	Female	Mexican American	Separated	1.02	8150.919915	Less Than 9th Grade	1630.183983	8.8	2.8	239	never	former		osteoarthritis	1	yes	No
2007-2008	45959	33.4	113.5	166.6	92.7	0.851	788.3			1.97	5.87		60	Female	Non-Hispanic Black	Divorced	1.76	9798.257531	High School Grad/GED or Equivalent	1959.651506	8.4	4.7	319	never	former	480	osteoarthritis	1	yes	Yes
2007-2008	42037		111.7		105.1		837.6			0.85	4.45		75	Male	Non-Hispanic White	Never married		27429.85712	College Graduate or above	5485.971425	7.3	1.9	290	never	former		osteoarthritis	1	yes	No
2009-2010	53822	34.19	109.4	159.8	87.3	0.705	942.3			1.99	4.45		66	Female	Non-Hispanic White	Widowed	0.96	26408.29241	Less Than 9th Grade	5281.658483	6.4	2.4	153	never	former	3360	osteoarthritis	1	yes	No
2009-2010	52023	31.28	105.9	169.9	90.3	0.927	968.4	2.741	1.987	0.93	4.58	31145.6278	65	Male	Non-Hispanic White	Married	4.46	70560.25453	Some College or AA degree	14112.05091	7.8	2.1	240	never	former	1560	osteoarthritis	1	yes	Yes
2007-2008	49177	43.14	127	157.2	106.6	0.917	1367.8	1.086	3.579	0.83	3.54	2485.397	63	Female	Mexican American	Divorced	2.39	5686.00322	9-11th Grade (Includes 12th grade with no diploma)	1137.200644	5.5	1.5	215	never	former	1600	osteoarthritis	1	yes	Yes
2009-2010	53288	30.19	97.5	151.4	69.2	0.758	2971.1	1.241	1.614	1.66	3.65	0	79	Female	Non-Hispanic White	Widowed	1.66	20875.26157	High School Grad/GED or Equivalent	4175.052313	4.9	1.4	202	never	former	360	osteoarthritis	1	yes	Yes
2015-2016	90065	27.9	103.1	168.9	79.5		414.7	2.146	1.039	1.6	4.22	5951.849852	77	Female	Mexican American	Widowed	0.78	14756.62682	Less than 9th grade	2951.325364	8.7	2.1	266	never	former		osteoarthritis	1	no	No
2011-2012	62312	34.7	103.1	152.6	80.9		434.3			1.29	4.42		63	Female	Mexican American	Married	1.85	17178.78976	Less than 9th grade	3435.757952	5.8	2.4	256	never	former	720	osteoarthritis	1	yes	Yes
2015-2016	89671	35.2	129.6	175.4	108.4		483.3			0.65	3.08		77	Male	Non-Hispanic White	Married	1.64	72039.92029	High school graduate/GED or equivalent	14407.98406	12.8	2.9	150	never	former	8400	osteoarthritis	1	no	Yes
2015-2016	85423	35.3	106.8	156.3	86.3		509.2			1.42	5.48		65	Female	Non-Hispanic White	Married	1.5	140620.4443	High school graduate/GED or equivalent	28124.08886	8.5	2.9	356	never	former	720	osteoarthritis	1	yes	No
2013-2014	81163	26.6	91.8	152.8	62	0.871	532.4	1.603	0.644	1.76	3.65	11533.62795	79	Female	Non-Hispanic Black	Widowed	1.59	22773.03193	Less than 9th grade	4554.606386	8.9	3	192	never	former		osteoarthritis	1	yes	Yes
2015-2016	91123	40.1		183.3	134.8		560.8			0.85	3.05		56	Male	Non-Hispanic White	Married	1.19	35880.83395	Some college or AA degree	7176.166789	7.8	1.9	134	never	former		osteoarthritis	1	yes	No
2011-2012	63010	30.1	111.7	170	86.9		593.4	3.284	1.174	1.45	5.28	5907.264	78	Female	Non-Hispanic Black	Widowed	2.37	12972.18249	College graduate or above	2594.436498	6.6	1.2	259	never	former		osteoarthritis	1	yes	Yes
2011-2012	69815	33.6	123.1	164.3	90.6		599.2	1.422	1.4	1.47	3.54	7115.457	70	Female	Non-Hispanic Black	Widowed	2.72	15734.2776	Some college or AA degree	3146.85552	7.1	2.2	296	never	former		osteoarthritis	1	yes	No
2011-2012	67995	30.8	120.7	169.7	88.8		622.5			1.16	3.08		70	Male	Non-Hispanic White	Married	5	61468.55502	9-11th grade (Includes 12th grade with no diploma)	12293.711	6.9	2.2	167	never	former		osteoarthritis	1	yes	Yes
2011-2012	69491	48	130.7	154.6	114.7		644.4	1.707	0.734	1.4	3.44	0	67	Female	Other Hispanic	Widowed	0.77	11351.08822	Less than 9th grade	2270.217643	6	2.2	187	never	former	80	osteoarthritis	1	no	Yes
2011-2012	69102	26.3	94.2	156.6	64.4		665.4			1.22	5.38		61	Female	Other Hispanic	Married	0.89	6537.978856	High school graduate/GED or equivalent	1307.595771	9.8	2.2	278	never	former	4820	osteoarthritis	1	yes	Yes
2015-2016	90086	30.9	102.7	153.9	73.3		680.4	4.732	1.355	1.97	7.32	5638.643213	76	Female	Mexican American	Widowed	2.47	14280.6066	Less than 9th grade	2856.12132	6.9	2.2	270	never	former		osteoarthritis	1	yes	Yes
2015-2016	86361	36	110.5	158.3	90.2		682.5	2.689	2.213	1.09	4.78	22702.90768	76	Female	Non-Hispanic White	Married	3.4	58731.53175	Some college or AA degree	11746.30635	5.3	1.7	268	never	former	1680	osteoarthritis	1	yes	Yes
2013-2014	81733	36.9	111.1	153.5	86.9	0.894	710.6			1.81	5.72		73	Female	Non-Hispanic Black	Married	1.29	18694.82041	High school graduate/GED or equivalent	3738.964082	8.9	4.4	391	never	former		osteoarthritis	1	yes	No
2011-2012	69299	34.8		156.3	84.9		725.8			0.91	4.06		72	Male	Non-Hispanic Black	Married		16162.46005	9-11th grade (Includes 12th grade with no diploma)	3232.49201	8.1	1.7	214	never	former	540	osteoarthritis	1	yes	No
2013-2014	74598	32.9	112.5	180.4	107.1	1.162	777.7			0.67	4.6		58	Male	Non-Hispanic White	Married	5	24929.42386	9-11th grade (Includes 12th grade with no diploma)	4985.884771	7.6	2.6	173	never	former		osteoarthritis	1	yes	Yes
2013-2014	75495	43.1	140.6	182.7	144	1.181	779.2	2.017	0.802	0.7	3.08	9691.419209	66	Male	Non-Hispanic Black	Divorced	0.86	19135.60938	9-11th grade (Includes 12th grade with no diploma)	3827.121876	4.7	2.5	226	never	former		osteoarthritis	1	no	Yes
2013-2014	75555	77.5		144.6	162.1		806.8			1.99	6.36		58	Female	Non-Hispanic Black	Widowed	0.76	26297.2725	9-11th grade (Includes 12th grade with no diploma)	5259.4545	9.3	1.5	311	never	former		osteoarthritis	1	yes	Yes
2015-2016	83949	30.8	110	160	78.9		828.4			1.27	4.09		78	Female	Non-Hispanic White	Widowed	2.38	51570.78748	High school graduate/GED or equivalent	10314.1575	10.5	2.3	204	never	former		osteoarthritis	1	yes	Yes
2015-2016	88758	37.2	111.6	163.3	99.3		829.8	2.689	0.734	2.25	5.28	11979.90457	63	Female	Non-Hispanic Black	Never married	0.97	24183.46151	High school graduate/GED or equivalent	4836.692302	4.3	2	303	never	former	480	osteoarthritis	1	yes	No
2011-2012	67898	40.7	125.5	169.2	116.6		830.7			1.53	4.91		60	Female	Non-Hispanic Black	Separated	1	12170.02038	9-11th grade (Includes 12th grade with no diploma)	2434.004076	4.4	1.6	208	never	former		osteoarthritis	1	yes	No
2011-2012	65289	29.3	111.6	161.7	76.5		841.6	3.646	1.411	1.24	5.53	7615.9998	73	Female	Non-Hispanic Black	Married	1.57	17732.0218	Some college or AA degree	3546.404361	4.6	1.4	279	never	former	240	osteoarthritis	1	yes	Yes
2015-2016	85445	45.1	137.2	158.8	113.7		902	3.129	0.881	2.02	5.56	4333.93183	75	Female	Mexican American	Widowed	1.02	10745.26681	9-11th grade (Includes 12th grade with no diploma)	2149.053362	5.1	1.1	210	never	former		osteoarthritis	1	no	No
2011-2012	69682	30.2	108.8	170.5	87.8		909.4			0.8	2.66		67	Male	Other Hispanic	Widowed	1.02	11228.90419	Less than 9th grade	2245.780838	6.2	1.8	152	never	former		osteoarthritis	1	yes	No
2013-2014	78583	30.8	107.6	171.6	90.6	1.071	958.7			1.32	3.83		54	Male	Other Hispanic	Married	1.54	25314.15963	Some college or AA degree	5062.831926	7.7	2.3	166	never	former	1340	osteoarthritis	1	yes	Yes
2015-2016	88298	57.4	132.9	148.8	127.1		989.8			1.09	3.96		63	Female	Non-Hispanic White	Living with partner	0.37	152272.7699	Some college or AA degree	30454.55398	11.3	2.6	277	never	former	2400	osteoarthritis	1	yes	Yes
2015-2016	89439	50.5	156.1	169.9	145.8		1028			1.03	4.03		72	Male	Non-Hispanic White	Married	2.51	12333.99576	College graduate or above	2466.799153	10.1	2.9	354	never	former	6120	osteoarthritis	1	yes	No
2011-2012	63909	32.2	100.8	155.7	78.1		1120.6	2.793	1.344	1.55	4.97	19646.5532	62	Female	Non-Hispanic White	Married	0.95	44690.47559	Some college or AA degree	8938.095118	3.7	1.6	256	never	former	8880	osteoarthritis	1	yes	Yes
2011-2012	62282	23.7	90	178	75		1200.7	2.715	0.847	1.86	4.97	10573.7228	57	Female	Non-Hispanic Black	Divorced	1.7	20638.40003	College graduate or above	4127.680006	4	1.3	184	never	former		osteoarthritis	1	yes	Yes
2011-2012	65481	37.9	115.2	161.5	98.9		1488			1.16	5.35		62	Female	Non-Hispanic Black	Widowed	0.54	13767.6977	High school graduate/GED or equivalent	2753.539539	6.6	3.2	271	never	former		osteoarthritis	1	yes	Yes
2015-2016	90908	39.3	119.7	155.2	94.6		252.7			1.14	3.78		61	Female	Non-Hispanic Black	Divorced	1.35	20999.68248	Some college or AA degree	4199.936495	4.3	1.3	275	never	former	1440	osteoarthritis	1	yes	Yes
2011-2012	67647	29.3	106.1	163.7	78.4		465.2	2.172	1.152	1.19	3.88	8273.0262	70	Female	Non-Hispanic Black	Separated	1.1	17598.14661	High school graduate/GED or equivalent	3519.629321	6.1	2	297	never	former		osteoarthritis	1	yes	No
2011-2012	71004	30.8	113.3	168	87		478.3			1.09	3.88		62	Female	Non-Hispanic Black	Separated	0.13	16069.28874	9-11th grade (Includes 12th grade with no diploma)	3213.857749	4.8	1.7	192	never	former		osteoarthritis	1	yes	No
2007-2008	46969	37.1	115.5	167.6	104.2	1.085	524.4		6.774	1.09	6.65	56160.48	45	Male	Other Race - Including Multi-Racial	Married	1.49	120766.6669	Some College or AA degree	24153.33337	11	2.7	260	never	former	900	osteoarthritis	1	yes	Yes
2009-2010	62112	24.55	84.7	147.9	53.7	0.821	524.4	3.491	2.314	1.16	5.72	6931.5676	58	Female	Other Hispanic	Married	0.93	15009.93447	High School Grad/GED or Equivalent	3001.986893	5.6	1.9	220	never	former	1000	osteoarthritis	1	yes	Yes
2007-2008	48051	34.67	124	168.9	98.9	1.054	534.8	5.431	2.574	1.09	7.71	11944.4644	46	Male	Non-Hispanic White	Never married	1.15	27326.12255	9-11th Grade (Includes 12th grade with no diploma)	5465.22451	6.4	1.3	219	never	former		osteoarthritis	1	yes	Yes
2013-2014	76224	24.9		151.4	57.1		537.6	2.483	1.344	1.4	4.5	7144.179564	74	Female	Non-Hispanic White	Widowed	0.73	14353.76382	Less than 9th grade	2870.752764	11.2	4.4	297	never	former		osteoarthritis	1	yes	No
2007-2008	41483	44.06	145.6	173.8	133.1	1.243	539.7			0.93	3.67		66	Male	Non-Hispanic Black	Married	1.14	7920.812275	Some College or AA degree	1584.162455	9.8	2.4	205	never	former		osteoarthritis	1	yes	Yes
2015-2016	89355	43.3	140.3	166.5	120.1		544.9			1.37	3		71	Male	Mexican American	Separated	0.65	12005.56799	Less than 9th grade	2401.113598	10.1	2.5	206	never	former		osteoarthritis	1	yes	No
2007-2008	50381	30.07	110.3	170.1	87	0.74	547.5		28.778	0.47	11.9	14233.2104	50	Female	Non-Hispanic White	Separated	1.54	32562.23459	9-11th Grade (Includes 12th grade with no diploma)	6512.446919				never	former	480	osteoarthritis	1	yes	Yes
2007-2008	42460	41.79	139.2	180.2	135.7	1.225	620.1			0.88	4.91		59	Male	Non-Hispanic Black	Married	5	19347.37747	College Graduate or above	3869.475494	5.1	2.2	230	never	former		osteoarthritis	1	yes	Yes
2009-2010	58045	32.62	110.1	168.3	92.4	0.798	629.5	1.422	1.073	1.06	2.97	4332.8628	68	Male	Mexican American	Widowed	2.13	7549.682788	Less Than 9th Grade	1509.936558	8.8	1.4	135	never	former		osteoarthritis	1	no	No
2015-2016	83920	35.2	111.7	156	85.7		631.9	3.62	2.856	1.06	6	3782.40475	68	Female	Mexican American	Married	0.35	9306.463126	Less than 9th grade	1861.292625	7.8	3.1	346	never	former		osteoarthritis	1	yes	Yes
2007-2008	43624	37.79	117.7	175.8	116.8	1.278	646.3	2.508	1.276	1.11	4.22	11775.0888	53	Male	Non-Hispanic Black	Married	4.29	21578.91219	9-11th Grade (Includes 12th grade with no diploma)	4315.782438	6.3	1.1	222	never	former	2880	osteoarthritis	1	yes
2009-2010	56352	37.11	119.6	159.4	94.3		657.3			1.6	5.12		71	Female	Non-Hispanic White	Married	2.68	35645.41096	9-11th Grade (Includes 12th grade with no diploma)	7129.082191	8	1.6	326	never	former	1200	osteoarthritis	1	yes	No
2013-2014	77897	36.3	109.2	146.9	78.3	0.764	660.8			1.19	5.66		63	Female	Mexican American	Married	1.26	10465.94509	Less than 9th grade	2093.189018	6.6	2.1	276	never	former		osteoarthritis	1	no	Yes
2007-2008	44195	38.94	125.7	161.6	101.7	1.042	749.5			0.98	4.19		69	Male	Other Hispanic	Married	0.47	5118.859584	Less Than 9th Grade	1023.771917	7.1	1.8	285	never	former		osteoarthritis	1	no	No
2013-2014	81831	47.2	137.7	155.9	114.7		752	4.267	1.626	1.06	6.08	12343.83395	72	Female	Other Race - Including Multi-Racial	Married	1.77	24372.77551	College graduate or above	4874.555102	10.2	1.3	196	never	former	5520	osteoarthritis	1	yes	Yes
2009-2010	57797	31.64	104	164.1	85.2	0.65	761.5	3.155	1.84	1.16	5.17	31128.2974	64	Female	Non-Hispanic White	Married	1.24	66402.45955	9-11th Grade (Includes 12th grade with no diploma)	13280.49191	4.6	1.6	185	never	former		osteoarthritis	1	yes	Yes
2011-2012	64948	35.9	115	167.3	100.5		764.2	2.224	0.994	1.55	4.24	3952.5106	61	Female	Non-Hispanic Black	Widowed	1.92	8679.600111	Some college or AA degree	1735.920022	4	1.4	267	never	former	2880	osteoarthritis	1	yes	Yes
2009-2010	61110	41.09	126.5	154.6	98.2	1.165	779.3			1.09	3.75		58	Female	Non-Hispanic Black	Married	1.59	28522.93738	High School Grad/GED or Equivalent	5704.587477	10.4	2.8	350	never	former	1000	osteoarthritis	1	yes	No
2007-2008	51430	30.66	111.1	176.4	95.4	0.849	799.2	2.715	0.937	1.14	4.29	7892.3138	63	Male	Non-Hispanic White	Married	1.07	18941.79548	Less Than 9th Grade	3788.359095	7.9	1.7	229	never	former	720	osteoarthritis	1	no	Yes
2013-2014	73839	35.4	116.6	167.2	99		805.2	1.655	1.705	1.06	3.49	35600.6791	68	Male	Non-Hispanic White	Married	2.53	71527.28106	Some college or AA degree	14305.45621	10.7	3.1	211	never	former	3600	osteoarthritis	1	no	No
2013-2014	83391	37.7	108.5	149	83.6		822.8			1.22	5.3		56	Female	Mexican American	Married	2.42	24954.71936	Some college or AA degree	4990.943871	9.6	2.8	174	never	former	14880	osteoarthritis	1	yes	Yes
2007-2008	50498	32.53	114.5	162.4	85.8	0.846	832			1.11	5.72		77	Female	Non-Hispanic White	Married	2.56	34416.73562	Some College or AA degree	6883.347123	9	3.9	310	never	former	280	osteoarthritis	1	yes	No
2007-2008	50226	41.37	122	161.5	107.9	1.12	843.8			1.16	4.94		48	Female	Non-Hispanic White	Living with partner	2.14	87335.37308	Some College or AA degree	17467.07462	7.1	2.8	303	never	former		osteoarthritis	1	yes	No
2007-2008	44811	37.92	126	157.2	93.7	0.802	859.7	3.362	2.303	1.14	5.56	27274.6308	67	Female	Non-Hispanic White	Married	2.16	66138.25967	9-11th Grade (Includes 12th grade with no diploma)	13227.65193	6.4	1.6	298	never	former	720	osteoarthritis	1	yes	Yes
2015-2016	87880						881.7			1.42	4.16		77	Female	Mexican American	Widowed	1.09	11959.83146	Some college or AA degree	2391.966293	7	2.4	321	never	former		osteoarthritis	1	yes	No
2013-2014	82629	35.3	125.3	180.7	115.4	0.936	906.4			1.01	6.54		41	Male	Non-Hispanic White	Married	0.63	27045.24663	High school graduate/GED or equivalent	5409.049325	8	2.2	254	never	former	2880	osteoarthritis	1	yes	Yes
2011-2012	67395	29.9	99.4	156	72.8		911.1	4.06	0.937	1.5	6	7921.4264	55	Female	Non-Hispanic Black	Married	0.66	16850.23371	9-11th grade (Includes 12th grade with no diploma)	3370.046742	5.8	1.7	233	never	former	720	osteoarthritis	1	no	Yes
2015-2016	91632	34.7	121.9	180.1	112.4		920	1.5	1.287	0.96	3.05	4645.837382	60	Male	Mexican American	Married	1.1	10049.68416	9-11th grade (Includes 12th grade with no diploma)	2009.936832	7.4	2.2	195	never	former	4320	osteoarthritis	1	yes	Yes
2009-2010	61880	37.74	108	155.7	91.5	1.092	926.8	2.689	2.653	1.16	5.07	2411.4544	60	Female	Other Hispanic	Married	0.55	5114.263933	9-11th Grade (Includes 12th grade with no diploma)	1022.852787	6.6	2.2	178	never	former	840	osteoarthritis	1	yes	Yes
2011-2012	62454	36.8	114.5	156.5	90.1		941.2			1.34	5.38		64	Female	Other Hispanic	Married	1.32	7582.574348	Some college or AA degree	1516.51487	8.2	3.8	208	never	former		osteoarthritis	1	no	No
2007-2008	47010	32.41		157.1	80	0.753	949.1	1.862	1.637	1.42	4.03	2954.464	62	Female	Other Hispanic	Married		6353.235827	High School Grad/GED or Equivalent	1270.647165	5.8	1	193	never	former		osteoarthritis	1	yes	Yes
2011-2012	63313	29.5	111.1	180.8	96.3		968.5			1.6	4.34		56	Male	Non-Hispanic Black	Married	5	20419.26087	College graduate or above	4083.852174	4.4	1.9	205	never	former	360	osteoarthritis	1	yes	No
2009-2010	54160	35.72	112.5	160.4	91.9	0.989	983.8			1.5	4.73		61	Female	Mexican American	Widowed	0.91	5215.604935	Some College or AA degree	1043.120987	5.8	1.7	237	never	former	2400	osteoarthritis	1	yes	Yes
2009-2010	52248						1023.7			1.06	3.93		60	Male	Non-Hispanic White	Divorced	1.29	24081.07099	9-11th Grade (Includes 12th grade with no diploma)	4816.214199	6.1	1.9	176	never	former		osteoarthritis	1	yes	Yes
2015-2016	87021	41.1	125.4	170.6	119.6		1028.1	1.862	2.213	0.85	3.72	19227.20137	58	Male	Non-Hispanic White	Married	1.75	40290.68882	Some college or AA degree	8058.137764	10.1	1.7	149	never	former		osteoarthritis	1	yes	Yes
2007-2008	47740	38.83	107.9	160	99.4	0.946	1029.5			1.45	4.14		67	Female	Non-Hispanic White	Divorced	3.92	60518.21491	Some College or AA degree	12103.64298	3.6	1	241	never	former	36000	osteoarthritis	1	yes	Yes
2009-2010	61327	30.47	99	150.7	69.2	0.88	1038.6	2.508	1.14	1.16	4.19	15209.4866	56	Female	Non-Hispanic White	Married	1.47	26501.37002	Less Than 9th Grade	5300.274005	6.1	3.2	553	never	former	720	osteoarthritis	1	yes	No
2009-2010	55395	31.25	86.4	154.2	74.3	1.016	1079.8	1.914	0.971	1.97	4.32	18595.9582	73	Female	Non-Hispanic White	Married	5	39668.64437	High School Grad/GED or Equivalent	7933.728875	5.3	0.7	164	never	former	680	osteoarthritis	1	yes	No
2007-2008	48223	21.63	92.2	165	58.9	0.803	1094.2			1.29	8.17		56	Male	Non-Hispanic White	Never married	1.18	89777.89975	Less Than 9th Grade	17955.57995	5.1	1.8	245	never	former		osteoarthritis	1	yes	No
2009-2010	52625	29.07	93.9	155.5	70.3	0.944	1132.6	1.758	1.185	1.76	4.06	2752.3346	61	Female	Mexican American	Married	1.09	5837.209767	9-11th Grade (Includes 12th grade with no diploma)	1167.441953	4.1	1.9	136	never	former	120	osteoarthritis	1	yes	No
2013-2014	83207	38.8	127.1	168.9	110.6		1146.9			1.14	5.74		60	Male	Mexican American	Divorced	1.78	12835.20014	Less than 9th grade	2567.040028	6.9	2.7	268	never	former	160	osteoarthritis	1	yes	Yes
2009-2010	52417	33.93	106.4	160.4	87.3		1169.2			1.68	4.09		73	Female	Non-Hispanic Black	Divorced	0.92	18831.99443	9-11th Grade (Includes 12th grade with no diploma)	3766.398886	5.4	1.4	176	never	former		osteoarthritis	1	yes	No
2013-2014	82874	51.3	149	147.4	111.5		1204.8	2.534	2.077	1.24	4.73	41811.42197	59	Female	Non-Hispanic White	Married	2.05	91232.49665	Some college or AA degree	18246.49933	8.7	1.6	205	never	former		osteoarthritis	1	yes	Yes
2009-2010	61578	28.77	99	163.8	77.2	1.044	1223			1.34	4.99		66	Female	Non-Hispanic Black	Married	4.12	13875.16562	9-11th Grade (Includes 12th grade with no diploma)	2775.033124	4.9	2.1	193	never	former		osteoarthritis	1	yes	No
2007-2008	49113	30.28	99	148.3	66.6		1317.7			1.32	4.6		71	Female	Non-Hispanic Black	Widowed	0.77	12561.48983	9-11th Grade (Includes 12th grade with no diploma)	2512.297967	5.9	1.5	164	never	former		osteoarthritis	1	yes	Yes
2013-2014	74509	29.1	99.7	165.3	79.5	0.878	1691.1	4.138	2.36	1.29	6.52	22659.56578	48	Female	Other Hispanic	Married	1.27	47213.6179	9-11th grade (Includes 12th grade with no diploma)	9442.723581	9.4	2.5	259	never	former	3600	osteoarthritis	1	no	No
2007-2008	47809	36.98	109.4	164.7	100.3	1.295	1782.5			0.67	4.47		63	Female	Non-Hispanic Black	Married		10064.25648	Some College or AA degree	2012.851296	10.1	2.6	256	never	former		osteoarthritis	1	yes	Yes
2015-2016	89787	24.9	95.8	159.3	63.3		379.4	2.948	1.535	1.11	4.76	9714.901865	71	Male	Non-Hispanic White	Separated	0.46	21014.87576	High school graduate/GED or equivalent	4202.975152	7	0.7	172	now	former	5040	no	1	yes	Yes
2013-2014	75674	28.3	87.7	168.4	80.3	0.89	409.8			1.06	4.01		60	Male	Non-Hispanic Black	Separated	1.11	16241.4026	9-11th grade (Includes 12th grade with no diploma)	3248.280519	8.4	2.8	360	now	former	800	no	1	yes	Yes
2015-2016	90139	29.5		173.2	88.4		453.1			0.98	3.78		74	Male	Other Race - Including Multi-Racial	Widowed	0.76	16914.74368	High school graduate/GED or equivalent	3382.948736	7.5	1.9	156	now	former		no	1	yes	No
2007-2008	42898	30.75	110.8	172.5	91.5	0.924	454.7	2.069	1.716	1.24	4.09	5903.276	63	Female	Non-Hispanic Black	Divorced	5	10818.28554	High School Grad/GED or Equivalent	2163.657107	6.9	2.5	261	now	former	240	no	1	no	No
2013-2014	83614	23.1	90.4	191.9	85.1	0.984	455.8			1.11	6.18		62	Male	Non-Hispanic Black	Never married	2.94	10783.32821	High school graduate/GED or equivalent	2156.665643	6	2.8	173	now	former		no	1	no	Yes
2015-2016	93285	39.6	123.5	165.6	108.7		507.6			0.8	3.83		66	Female	Other Race - Including Multi-Racial	Married	2.25	49951.29829	Some college or AA degree	9990.259658	11.2	2.8	203	now	former	5760	no	1	yes	No
2015-2016	85335	29.4	114.7	165.5	80.6		539	2.483	1.344	1.06	4.16	6293.666146	79	Male	Non-Hispanic White	Married	1.66	12333.99576	9-11th grade (Includes 12th grade with no diploma)	2466.799153	8.6	1.1	175	now	former	240	no	1	no	No
2009-2010	59274	26.56	105.2	164.3	71.7	0.81	539.9			1.34	6.13		68	Female	Mexican American	Married	1.2	7084.376544	Less Than 9th Grade	1416.875309	7.5	2.2	178	now	former	180	no	1	no	Yes
2011-2012	68681	22.6	85.4	165.8	62.1		554.2	3.077	0.892	1.03	4.53	4245.0628	66	Male	Non-Hispanic Black	Divorced	2.06	8285.757609	High school graduate/GED or equivalent	1657.151522	9.3	2.4	155	now	former		no	1	yes	Yes
2013-2014	78242	33	114.3	171.6	97.3	1.188	556.9	3.776	0.869	1.29	5.46	4411.788964	78	Male	Non-Hispanic Black	Married	4.61	8711.032766	Some college or AA degree	1742.206553	7.1	1.6	137	now	former		no	1	yes	Yes
2015-2016	83849	27.6	101.7	170.6	80.3		568.2	1.19	0.452	0.91	2.3	5204.808188	71	Male	Other Hispanic	Married	1.34	11258.8268	Some college or AA degree	2251.765359	5.4	0.6	240	now	former	380	no	1	yes	No
2011-2012	69854	41.4	138	176.2	128.5		585.1	2.56	2.439	1.01	4.68	64982.1898	65	Male	Other Race - Including Multi-Racial	Married	4.76	166468.6769	Some college or AA degree	33293.73537	6.6	1.9	249	now	former	600	no	1	yes	Yes
2007-2008	45433	42.85	126.7	160.8	110.8	1.029	603.5	1.733	1.863	1.42	4.01	14008.8574	49	Female	Non-Hispanic White	Married	0.94	29840.2367	Some College or AA degree	5968.04734	9.8	2.1	139	now	former	4800	no	1	yes	Yes
2009-2010	60558	22.29		171.7	65.7		613.3			1.16	4.78		78	Male	Non-Hispanic White	Married	1.03	10249.46478	9-11th Grade (Includes 12th grade with no diploma)	2049.892956	7.7	1.2	192	now	former	240	no	1	yes	Yes
2013-2014	75733				73.1		629.3			0.91	3.67		56	Male	Non-Hispanic Black	Never married	0.61	24923.16088	9-11th grade (Includes 12th grade with no diploma)	4984.632176	5.9	2.6	228	now	former		no	1	yes	No
2009-2010	54874	22.02	89.7	173.5	66.3	0.783	648.8			1.63	4.32		73	Male	Mexican American	Married		9611.003247	9-11th Grade (Includes 12th grade with no diploma)	1922.200649	6.2	2.2	221	now	former	1440	no	1	yes	Yes
2007-2008	49561	42.62	149.2	185.6	146.8		649.7			0.75	4.32		62	Male	Non-Hispanic White	Married	1.24	17764.59486	Some College or AA degree	3552.918973	7.2	2.5	174	now	former		no	1	yes	No
2015-2016	86439	23.4		158.1	58.5		655.7			1.42	4.42		67	Male	Mexican American	Living with partner	2.49	12207.07519	Less than 9th grade	2441.415037	6.6	2.3	149	now	former		no	1	yes	No
2011-2012	69884	27.6	90.1	162	72.5		677.1	1.293	1.434	0.85	2.79	8162.3226	56	Male	Other Race - Including Multi-Racial	Married	2.34	18903.75499	College graduate or above	3780.750998	7.8	2.5	275	now	former	840	no	1	no	No
2007-2008	43063		102	170.9		1.051	705.2			0.96	7.27		66	Male	Other Hispanic	Divorced	0.59	8079.50651	Less Than 9th Grade	1615.901302	11.8	1.1	302	now	former		no	1	no	Yes
2015-2016	86627	30.5	105.8	164.8	82.8		711.4			1.47	6.05		68	Female	Non-Hispanic Black	Never married	1.02	16380.58271	Some college or AA degree	3276.116542	9.3	4	241	now	former	400	no	1	yes	Yes
2009-2010	58493	30.67	116.5	176.1	95.1	0.888	714.2			1.16	3.59		75	Male	Non-Hispanic White	Married	4.46	35141.52564	College Graduate or above	7028.305129	6.4	2.2	212	now	former		no	1	yes	Yes
2013-2014	77035	26.4	99.7	181.5	87	1.138	720.9			1.5	4.99		64	Male	Non-Hispanic Black	Married	2.12	10028.76514	Some college or AA degree	2005.753029	5.5	1.6	202	now	former	960	no	1	yes	Yes
2015-2016	86127	31.7	115.8	172	93.9		722.2	4.655	1.084	1.03	6.18	10176.77231	46	Female	Non-Hispanic Black	Never married	0.5	22051.69045	9-11th grade (Includes 12th grade with no diploma)	4410.338089	6.4	2.1	197	now	former	2400	no	1	no	No
2009-2010	53154	22.57	96.2	184.6	76.9	1.003	736.2	2.483	1.118	2.48	5.48	10855.9618	55	Male	Non-Hispanic White	Never married	0.09	23507.99761	Some College or AA degree	4701.599521	6.1	1.4	167	now	former		no	1	yes	No
2011-2012	69053	26.5	91	156.5	65		744.9			1.14	7.47		43	Female	Other Hispanic	Living with partner		34683.87027	High school graduate/GED or equivalent	6936.774055	6.9	2.4	266	now	former		no	1	yes	Yes
2011-2012	67052	30.3	108.2	180.4	98.5		751.9			1.29	4.89		56	Male	Non-Hispanic White	Divorced	0.75	29232.91529	9-11th grade (Includes 12th grade with no diploma)	5846.583058	8.6	2.5	291	now	former		no	1	yes	Yes
2007-2008	44275	21.99	89.6	178.3	69.9	0.788	760.8			1.06	6.62		62	Male	Non-Hispanic Black	Divorced	0.77	9557.32035	Some College or AA degree	1911.46407	13.1	3.8	305	now	former		no	1	yes	Yes
2009-2010	61213	31.71	119	185.5	109.1	1.102	761.7	2.353	0.802	1.19	3.9	21199.6628	63	Male	Non-Hispanic White	Married	1.63	48938.26149	Less Than 9th Grade	9787.652298	11.2	3.1	250	now	former	4800	no	1	yes	No
2015-2016	91293	27.7	105.6	169.7	79.8		764	3.233	1.389	0.8	4.68	6251.254261	62	Male	Non-Hispanic Black	Widowed	0.27	12619.21294	Some college or AA degree	2523.842587	5.5	2.3	282	now	former	420	no	1	yes	Yes
2007-2008	48427	28.6	101.4	168.2	80.9	0.868	769.3			0.83	5.84		63	Male	Non-Hispanic White	Married	1.24	20384.26634	Some College or AA degree	4076.853268	11.3	2.8	204	now	former	1680	no	1	yes	Yes
2007-2008	45124	47.11	143.6	188.4	167.2		778.2			1.03	3.83		66	Male	Non-Hispanic Black	Married		6512.668685	High School Grad/GED or Equivalent	1302.533737	8.5	2.8	225	now	former	12000	no	1	yes	Yes
2013-2014	83187	20.7	84	177.3	65.1	1.024	792.5			1.22	5.59		65	Male	Non-Hispanic White	Divorced	1.22	20032.91068	Some college or AA degree	4006.582136	8	2.2	273	now	former	2160	no	1	no	No
2013-2014	76928	26.9		173.2	80.7	0.932	796	1.733	1.05	0.85	3.08	0	57	Male	Non-Hispanic White	Living with partner	5	149721.5984	Some college or AA degree	29944.31968	11.3	2.1	264	now	former		no	1	yes	No
2007-2008	43822	31.01	108.9	158.3	77.7	0.835	862.3			0.8	5.12		49	Female	Non-Hispanic White	Divorced	4.64	79243.98122	College Graduate or above	15848.79624	11.4	3.5	363	now	former		no	1	yes	Yes
2007-2008	50374	20.39	81.2	167.5	57.2	0.508	886.4			0.88	3.54		69	Female	Non-Hispanic Black	Divorced	2.45	9906.986187	Some College or AA degree	1981.397237	6.1	1.3	356	now	former	4200	no	1	no	Yes
2007-2008	45261	21.44	85.5	173.3	64.4	0.929	891.3			1.22	4.78		42	Male	Mexican American	Married	4.38	16748.23634	9-11th Grade (Includes 12th grade with no diploma)	3349.647268	8.1	1.7	236	now	former	2160	no	1	no
2011-2012	62314	34.2	114.7	169.6	98.5		913.1			1.24	4.63		61	Male	Non-Hispanic Black	Never married	1.33	7639.752345	High school graduate/GED or equivalent	1527.950469	8.3	2.4	216	now	former	2720	no	1	no	Yes
2013-2014	81617	25.4	91.8	171.3	74.4	0.893	918.9	2.948	0.971	1.14	4.53	11857.12133	52	Male	Other Hispanic	Never married	0.94	24705.57474	High school graduate/GED or equivalent	4941.114949	10.4	3	248	now	former	11520	no	1	yes	Yes
2013-2014	82372	30.6	111.1	158	76.4	0.986	927.2	4.577	1.445	1.22	6.47	0	44	Female	Non-Hispanic White	Living with partner	1.2	24345.42108	High school graduate/GED or equivalent	4869.084216	12.5	2.2	359	now	former	7200	no	1	yes	Yes
2015-2016	87585	34.6	119.9	158.7	87.1		955.4			0.7	6.28		51	Female	Non-Hispanic White	Married	2.73	59753.67072	High school graduate/GED or equivalent	11950.73414	8.6	2.8	262	now	former		no	1	yes	Yes
2009-2010	54133	40	129.1	168	112.9	0.95	958.4			0.88	5.3		43	Female	Other Race - Including Multi-Racial	Divorced	1.09	17387.6242	Some College or AA degree	3477.52484	10.4	2.7	198	now	former	240	no	1	yes	Yes
2015-2016	88164	39.3	113.8	158.6	98.8		958.9	3.026	2.687	0.96	5.22	6660.057979	45	Female	Other Hispanic	Married	3.52	16867.47402	Some college or AA degree	3373.494805	10.3	4	225	now	former		no	1	yes	Yes
2007-2008	51302	23.91	95	171.7	70.5	0.94	959.7			0.67	5.22		68	Male	Non-Hispanic White	Married	1.46	20196.08512	9-11th Grade (Includes 12th grade with no diploma)	4039.217024	9.1	3.8	162	now	former	400	no	1	yes	No
2007-2008	42850	25.65	98.7	176.4	79.8	1.112	965.9	2.56	1.027	1.09	4.11	11837.1106	53	Male	Non-Hispanic White	Married	4.5	28409.42865	9-11th Grade (Includes 12th grade with no diploma)	5681.88573	8.8	1.8	342	now	former	2880	no	1	no	Yes
2015-2016	89090	30.6	115.2	170.9	89.5		983.4	2.327	2.45	1.06	4.5	71990.22608	56	Female	Non-Hispanic White	Never married	5	165487.4999	College graduate or above	33097.49997	8.6	2.6	314	now	former		no	1	yes	Yes
2013-2014	73880	41.6	119	163.2	110.8	0.904	1005.9	2.172	1.694	1.11	4.06	17526.54386	50	Female	Non-Hispanic White	Divorced	2.13	29784.96528	High school graduate/GED or equivalent	5956.993055	8	2.7	210	now	former	9600	no	1	yes	No
2009-2010	60471	27.29	100.7	155.4	65.9	0.768	1025.6	2.25	1.298	1.99	4.84	0	61	Female	Non-Hispanic Black	Widowed	2.06	14415.43821	9-11th Grade (Includes 12th grade with no diploma)	2883.087641	7.3	3.4	372	now	former	960	no	1	yes	Yes
2007-2008	51190	30.25	118.4	169.4	86.8	0.77	1026.4	2.095	1.694	1.19	4.06	5128.5668	68	Female	Non-Hispanic Black	Married	2.91	11135.59012	College Graduate or above	2227.118023	10.4	1.8	305	now	former		no	1	yes	No
2011-2012	67813	37.7	119.6	179.8	122		1082.4			0.62	3.72		67	Male	Non-Hispanic Black	Living with partner	5	8628.633702	Some college or AA degree	1725.72674	5.9	1.7	185	now	former	2700	no	1	yes	Yes
2007-2008	42206	31.78	100	148.3	69.9	0.997	1083.3			1.34	5.43		56	Female	Mexican American	Married	1.24	15828.07375	Some College or AA degree	3165.61475	10.2	2.9	185	now	former		no	1	no
2013-2014	75749	27.4	102	157	67.5	0.723	1085.1			1.37	4.29		69	Male	Other Hispanic	Divorced	0.72	18786.38644	High school graduate/GED or equivalent	3757.277288	9.9	2.6	195	now	former		no	1	no	Yes
2009-2010	52682	23.94	95.1	164.9	65.1	0.886	1112.4	2.586	1.4	1.11	4.34	2966.5968	64	Male	Mexican American	Married	1.81	6291.621749	Less Than 9th Grade	1258.32435	8.5	2.2	169	now	former	840	no	1	no	No
2015-2016	92884	24.2	95.6	172.2	71.7		1146.5			1.58	3.08		70	Male	Non-Hispanic Black	Living with partner	3.03	22242.68115	9-11th grade (Includes 12th grade with no diploma)	4448.536231	8.2	3.8	181	now	former	240	no	1	no	Yes
2013-2014	80493	34.1	116	173.2	102.3	1.073	1185	3.75	1.694	1.27	5.79	47850.17685	52	Male	Non-Hispanic White	Never married	5	104409.056	College graduate or above	20881.81121	6.6	2	199	now	former		no	1	yes	Yes
2011-2012	65999	23.6	87.2	161.1	61.2		1191.8			1.53	4.84		69	Male	Other Hispanic	Divorced	1.72	9554.950099	Some college or AA degree	1910.99002	11.5	2.5	266	now	former		no	1	yes	Yes
2009-2010	57369	36.22	120.4	164.9	98.5		1192.3	4.138	1.423	1.06	5.84	4660.6384	56	Male	Mexican American	Married	0.54	9812.82322	Less Than 9th Grade	1962.564644	6.4	2.5	197	now	former	240	no	1	no	Yes
2009-2010	53518	34.64	123.7	176.9	108.4	0.927	1225.1			1.14	6.67		63	Male	Non-Hispanic Black	Divorced	1.94	9387.789425	Some College or AA degree	1877.557885	8.8	3.7	267	now	former	240	no	1	no
2009-2010	52109	29.7	111.2	163	78.9	0.856	1229.8	1.19	1.095	0.91	2.59	3882.1702	66	Male	Other Hispanic	Living with partner	5	6764.385438	Some College or AA degree	1352.877088	10.1	2.3	159	now	former	240	no	1	yes	No
2015-2016	90571	34.8	104.5	153.2	81.7		1244.8	4.138	2.913	1.03	6.52	7639.052186	58	Female	Other Hispanic	Married	2.08	18939.76582	High school graduate/GED or equivalent	3787.953163	11.7	2.7	291	now	former		no	1	no	Yes
2013-2014	79597	30.8	115.6	173.7	92.9	0.999	1362.2			0.88	4.19		61	Male	Non-Hispanic White	Never married	1.51	88940.51165	High school graduate/GED or equivalent	17788.10233	10.5	2.9	178	now	former		no	1	yes	Yes
2007-2008	47308	22.81	93	166.6	63.3	0.937	1374.5	3.077	2.055	1.29	5.3	6131.1416	61	Female	Non-Hispanic Black	Never married	0.76	10836.53978	9-11th Grade (Includes 12th grade with no diploma)	2167.307956	5.6	1.8	261	now	former		no	1	yes	Yes
2015-2016	91295	36.7	114	166	101.1		1426.2			0.59	3.18		72	Male	Mexican American	Married	0.84	12710.86675	Some college or AA degree	2542.17335	9.4	2.6	211	now	former		no	1	yes	Yes
2013-2014	83215	34.2	118.5	167.5	96		1431.7			0.88	7.55		42	Female	Non-Hispanic White	Married	0.95	27212.42412	High school graduate/GED or equivalent	5442.484824	15	3.3	276	now	former		no	1	no	Yes
2015-2016	92647	30.3	108.2	157.5	75.2		1571.8	3.051	3.172	0.93	5.43	4404.370657	65	Female	Mexican American	Married	1.59	10919.90823	9-11th grade (Includes 12th grade with no diploma)	2183.981645	5.6	1.9	103	now	former	80	no	1	yes	Yes
2007-2008	48504	20.78	76.4	158.2	52	0.749	505.6	1.629	1.084	1.11	3.23	14194.1776	70	Female	Non-Hispanic White	Widowed	1.01	27711.09287	9-11th Grade (Includes 12th grade with no diploma)	5542.218574	5.5	0.9	193	now	former	1440	osteoarthritis	1	yes	Yes
2009-2010	56954	35.01	103	164.9	95.2	1.081	515.7	1.758	0.994	2.09	4.32	6692.211	75	Female	Non-Hispanic Black	Married	3.09	13897.41177	Some College or AA degree	2779.482353	7.9	2.2	240	now	former		osteoarthritis	1	yes	Yes
2007-2008	43937	24.9	91.6	151.7	57.3	0.808	684.2			1.47	3.98		47	Female	Non-Hispanic White	Married	1.61	30886.47423	Less Than 9th Grade	6177.294847	11.3	3.6	430	now	former		osteoarthritis	1	no	Yes
2009-2010	55223	28.68	100	162.8	76	0.937	736.4	3.905	2.473	1.06	6.1	0	49	Female	Non-Hispanic White	Divorced	0.87	20891.93066	Some College or AA degree	4178.386133	8.9	2.3	214	now	former		osteoarthritis	1	yes	Yes
2009-2010	61507	28.23	96.7	143.7	58.3	0.749	847.8			1.27	4.01		68	Female	Mexican American	Married	0.91	5184.204509	9-11th Grade (Includes 12th grade with no diploma)	1036.840902	10.8	2.8	239	now	former		osteoarthritis	1	yes	Yes
2007-2008	42108	34.99	105	152.8	81.7	1.093	879.5			0.8	4.99		44	Female	Non-Hispanic White	Married	0.79	25749.17369	High School Grad/GED or Equivalent	5149.834738	12.2	3.7	353	now	former		osteoarthritis	1	yes	Yes
2007-2008	49659	27.22	105.5	160.7	70.3	0.692	923.3	0.724	3.319	1.29	3.54	15290.3954	74	Female	Non-Hispanic White	Widowed	4.52	36697.41821	Less Than 9th Grade	7339.483641	5.7	1.9	197	now	former		osteoarthritis	1	yes	No
2009-2010	54788	28.54	115.5	174.9	87.3	1.019	941.3	2.793	2.439	1.06	4.97	5185.6078	70	Male	Non-Hispanic White	Married	1.22	11970.69199	Less Than 9th Grade	2394.138397	7.3	1.8	274	now	former		osteoarthritis	1	yes	No
2007-2008	42590	42.61	135.6	175.2	130.8	0.968	1059.3			0.91	5.64		59	Male	Non-Hispanic White	Married	1.46	30175.84826	Some College or AA degree	6035.169653	7.6	2.1	150	now	former	6720	osteoarthritis	1	yes	Yes
2009-2010	55047	40.76	128.5	163.6	109.1		1242			1.19	7.5		64	Female	Non-Hispanic White	Married	5	83381.24856	Some College or AA degree	16676.24971	10.2	2.4	319	now	former	1680	osteoarthritis	1	yes	Yes
2015-2016	91180	35.3	115	173.1	105.8		453.5			0.52	3.54		71	Male	Other Race - Including Multi-Racial	Married	2.64	100660.9877	High school graduate/GED or equivalent	20132.19754	6.9	1.9	184	now	former	1440	osteoarthritis	1	yes	Yes
2015-2016	90652	36.8		167.9	103.6		601.9			1.53	7.24		70	Female	Non-Hispanic Black	Separated	0.99	16824.96973	9-11th grade (Includes 12th grade with no diploma)	3364.993946	5	2	211	now	former		osteoarthritis	1	yes	No
2013-2014	73647	27.7	109	163.8	74.2		602.6	1.733	0.994	1.09	3.28	6987.607087	61	Female	Other Hispanic	Married	3.53	13008.28149	High school graduate/GED or equivalent	2601.656298	8.4	2.2	260	now	former		osteoarthritis	1	no	Yes
2013-2014	78980	22.2	91.5	147.5	48.3	0.574	622.4			1.16	8.38		68	Female	Non-Hispanic White	Widowed	0.63	26097.11742	Some college or AA degree	5219.423484	12.7	5.1	403	now	former		osteoarthritis	1	yes	Yes
2015-2016	90973	33.5	108	153.9	79.3		751			1.29	4.45	0	75	Female	Non-Hispanic White	Married		67009.94305	Some college or AA degree	13401.98861	8	1.7	241	now	former	960	osteoarthritis	1	yes	Yes
2011-2012	66597	37.8	113.1	171.7	111.4		761.2	2.767	1.163	1.16	4.47	13506.5306	54	Female	Mexican American	Separated	4.04	31437.06196	9-11th grade (Includes 12th grade with no diploma)	6287.412393	11.9	2.6	345	now	former	10160	osteoarthritis	1	yes	Yes
2011-2012	68536	39.4	125.2	166.9	109.8		874.8			1.37	4.24		60	Female	Non-Hispanic Black	Divorced	3.22	8949.073879	High school graduate/GED or equivalent	1789.814776	10.8	3.9	249	now	former		osteoarthritis	1	yes	No
2013-2014	76860	28.1	100	158.7	70.8	0.792	959.8	3.62	1.626	1.24	5.61	7041.398906	60	Female	Non-Hispanic Black	Married	3	13903.17105	Some college or AA degree	2780.63421	6.8	2.2	308	now	former		osteoarthritis	1	yes	Yes
2013-2014	78043	45	145	176.5	140.2		969.2			0.78	4.03		61	Male	Non-Hispanic White	Married	4.32	171395.2649	High school graduate/GED or equivalent	34279.05298	11	2.4	170	now	former		osteoarthritis	1	yes	No
2015-2016	84241	47.1	146.3	170.7	137.1		980.2			0.93	3.28		50	Male	Non-Hispanic White	Never married		32162.12263	Less than 9th grade	6432.424527	11.9	2.6	295	now	former		osteoarthritis	1	yes	Yes
2015-2016	89020	31.6	115.1	167.8	88.9		1105.5			1.03	5.66		57	Female	Non-Hispanic White	Living with partner	4.7	94961.51163	Some college or AA degree	18992.30233	8.8	3.4	194	now	former	240	osteoarthritis	1	no	Yes
2011-2012	71242	23.5	97.4	183.6	79.1		1180	2.302	2.258	0.78	4.11	7993.6904	48	Male	Non-Hispanic White	Never married	1.45	19746.3428	9-11th grade (Includes 12th grade with no diploma)	3949.26856	9.9	1.7	189	now	former		osteoarthritis	1	yes	No
2015-2016	84788	31.7		169	90.4		1264.7			0.75	5.15	0	71	Male	Non-Hispanic White	Living with partner	1.19	67310.04989	9-11th grade (Includes 12th grade with no diploma)	13462.00998	9.9	2.4	293	now	former		osteoarthritis	1	yes	Yes
2011-2012	67501	31.8	118	166.4	88.1		1312.1	1.422	4.031	0.72	3.98	63827.8646	62	Female	Other Race - Including Multi-Racial	Married	4.76	163511.5747	Some college or AA degree	32702.31495	7.9	2.7	252	now	former		osteoarthritis	1	yes	Yes
2011-2012	64206	26	89.8	166.4	72.1		430.6			1.47	2.59		69	Female	Non-Hispanic Black	Widowed	1.19	13879.72966	9-11th grade (Includes 12th grade with no diploma)	2775.945932	7.6	1.8	196	now	former		osteoarthritis	1	yes	Yes
2007-2008	50340	21.18	82.8	157.3	52.4	0.608	432.2			1.4	4.19		68	Female	Other Race - Including Multi-Racial	Widowed	1.49	64002.64749	Less Than 9th Grade	12800.5295	9.6	2.9	259	now	former		osteoarthritis	1	yes	No
2015-2016	91681	32	113.5	176.3	99.5		516.7	1.655	0.926	1.81	3.88	6251.254261	66	Male	Non-Hispanic Black	Married	0.31	12619.21294	Less than 9th grade	2523.842587	4.4	1.6	151	now	former		osteoarthritis	1	yes	Yes
2009-2010	52624	36.75	121.4	160.7	94.9	0.89	521.2			0.72	4.32		66	Female	Non-Hispanic White	Divorced	1.51	20205.04384	9-11th Grade (Includes 12th grade with no diploma)	4041.008769	12.4	5.3	255	now	former	1740	osteoarthritis	1	yes	No
2011-2012	63267	41.7		160.9	108		524.8	1.293	0.982	0.67	2.4	14919.4828	72	Female	Non-Hispanic White	Widowed	1.12	38220.11172	High school graduate/GED or equivalent	7644.022344	7.8	1.8	134	now	former	360	osteoarthritis	1	yes	Yes
2015-2016	85728	30.1	106.1	168.2	85.2		537.9			0.83	6.83	0	66	Female	Non-Hispanic White	Divorced	1.31	30881.53564	Some college or AA degree	6176.307128	11.7	3.7	230	now	former		osteoarthritis	1	yes	Yes
2009-2010	54124	39.06	125	165.5	107	1.107	555.6	2.974	2.45	1.03	5.12	7751.371	48	Female	Other Hispanic	Divorced		16785.17437	Some College or AA degree	3357.034874	8.1	1.8	209	now	former		osteoarthritis	1	no	Yes
2011-2012	69347	30.1	110.8	174.4	91.4		576.7	2.56	3.489	0.8	4.97	8042.1302	49	Male	Non-Hispanic White	Married	0.9	20085.33567	Less than 9th grade	4017.067135	9.1	2.4	320	now	former		osteoarthritis	1	yes	Yes
2007-2008	47778	31.54	108.8	165.5	86.4	0.692	583.5	1.836	0.723	1.27	3.44	10035.8816	67	Female	Non-Hispanic White	Married	1	22959.73444	9-11th Grade (Includes 12th grade with no diploma)	4591.946889	8.1	1.6	450	now	former		osteoarthritis	1	yes	Yes
2007-2008	47335	24.36	91.1	177.2	76.5	0.978	589.7	3.207	2.574	1.01	5.4	5665.6136	76	Male	Non-Hispanic White	Married	0.94	11060.89768	Less Than 9th Grade	2212.179536	30.3	23.8	224	now	former	420	osteoarthritis	1	yes	No
2007-2008	43768	26.94	98.1	159	68.1		631.4	2.043	2.111	1.09	4.09	12719.5944	58	Female	Non-Hispanic White	Never married	1.19	30201.40519	High School Grad/GED or Equivalent	6040.281039	8.6	2.4	299	now	former		osteoarthritis	1	yes	No
2015-2016	87841	45.9	110.5	157.8	114.4		634.2	2.483	1.118	1.19	4.19	11566.07347	50	Female	Other Hispanic	Never married	1.49	29292.60443	Some college or AA degree	5858.520886	6.9	1.5	290	now	former	3840	osteoarthritis	1	yes	No
2015-2016	89565	29.1	106.4	169.8	83.8		647.6	3.465	2.664	1.06	5.74	53382.69295	55	Female	Non-Hispanic White	Married	3.14	122713.4415	Some college or AA degree	24542.68829	9.5	2.3	219	now	former	960	osteoarthritis	1	no	Yes
2007-2008	46221	37.14	118.1	175.2	114		736.5	3.595	3.579	0.75	5.97	11838.7408	55	Male	Non-Hispanic White	Living with partner	1.19	25217.67622	High School Grad/GED or Equivalent	5043.535243	11.8	3.7	519	now	former	1680	osteoarthritis	1	yes	Yes
2007-2008	41675	24.53	94.2	158.2	61.4	0.999	740.6	2.043	2.54	1.37	4.58	11920.4092	71	Female	Non-Hispanic White	Widowed	1.15	23272.04681	High School Grad/GED or Equivalent	4654.409361	8.9	1.5	292	now	former		osteoarthritis	1	no	No
2007-2008	41971	19.93	76.7	170.6	58	0.966	749.1			1.34	3.28		66	Male	Non-Hispanic Black	Married	0.88	6551.494076	High School Grad/GED or Equivalent	1310.298815	9.8	2.7	286	now	former	480	osteoarthritis	1	yes	Yes
2013-2014	77318	34.7	134.4	182.6	115.8	1.073	773.8			1.01	4.4		62	Male	Non-Hispanic Black	Never married	0.87	11811.73615	9-11th grade (Includes 12th grade with no diploma)	2362.34723	12.2	3.5	380	now	former		osteoarthritis	1	yes	Yes
2009-2010	51702	31.43	109.1	165.9	86.5	1.065	815.1			0.67	5.61		44	Male	Non-Hispanic White	Married	1.81	62475.73302	9-11th Grade (Includes 12th grade with no diploma)	12495.1466	9.3	2.4	232	now	former	15600	osteoarthritis	1	yes	Yes
2011-2012	69635	22.3	86.7	163.7	59.7		836.2			2.02	4.5		56	Female	Non-Hispanic White	Married	2.31	180603.1189	High school graduate/GED or equivalent	36120.62378	7.3	3.1	176	now	former	1680	osteoarthritis	1	no	Yes
2013-2014	83203	27.9	99.1	159.9	71.3	0.787	1105.9	3.233	1.739	1.42	5.46	0	61	Female	Non-Hispanic White	Married	5	68411.2238	High school graduate/GED or equivalent	13682.24476	6.4	1.8	126	now	former	15000	osteoarthritis	1	yes	Yes
2007-2008	50813	35.94	133	175.1	110.2	1.102	1170.6			0.96	6.62		56	Male	Non-Hispanic White	Married	1.98	25683.72397	Less Than 9th Grade	5136.744794	9.1	2.2	328	now	former	240	osteoarthritis	1	yes	Yes
2011-2012	68073	26.6	94.3	183.4	89.6		1204.4	0.621	3.748	0.57	2.9	0	58	Male	Non-Hispanic Black	Living with partner	1.34	26375.92232	Some college or AA degree	5275.184465	6.8	2	144	now	former	2880	osteoarthritis	1	yes	No
2013-2014	82233	35.5	127	174.2	107.8		1450.6		8.569	0.85	6.15	15894.72079	47	Female	Non-Hispanic White	Divorced	1.12	34682.27085	College graduate or above	6936.454169	8.9	3.5	142	now	former		osteoarthritis	1	yes	Yes
2013-2014	79258	35.1	114.1	151.7	80.8	0.921	1504.4			1.47	5.28		59	Female	Mexican American	Married	1.29	33776.84567	9-11th grade (Includes 12th grade with no diploma)	6755.369134	9.1	3.5	263	now	former		osteoarthritis	1	yes	Yes
2007-2008	51434	35.58	104.5	157	87.7		1627.5	2.56	1.4	1.45	4.65	4815.3186	52	Female	Other Hispanic	Never married	3.29	10354.79005	High School Grad/GED or Equivalent	2070.958009	8.9	2.5	419	now	former	1680	osteoarthritis	1	no	No
2015-2016	84867	32.5	103.5	163.2	86.5		1912.1			1.24	4.84		62	Female	Other Hispanic	Divorced	0.88	10042.21982	High school graduate/GED or equivalent	2008.443964	8.8	2.1	209	now	former		osteoarthritis	1	yes	Yes
2007-2008	51347	25.92	88.4	174.9	79.3	1.15	468.8	2.586	0.339	1.24	3.98	3505.0814	64	Male	Non-Hispanic Black	Married	0.73	7008.320186	9-11th Grade (Includes 12th grade with no diploma)	1401.664037	3.8	1.2	263		former		no	1	yes
2011-2012	70900	50.9	141.2	181.6	167.8		386.4	2.172	0.779	1.58	4.11	7447.683	59	Male	Non-Hispanic Black	Never married	0.19	19032.10649	9-11th grade (Includes 12th grade with no diploma)	3806.421298	3.5	1.3	190	former	heavy		no	1	yes	No
2015-2016	89455	25.2	86.2	158.5	63.2		404.7	2.689	0.644	1.55	4.53	3315.341596	65	Male	Mexican American	Married	0.2	7778.892166	Less than 9th grade	1555.778433	7.9	1.7	257	former	heavy		no	1	yes	Yes
2009-2010	55849	38.57	129	165.3	105.4		414.2	2.845	2.958	1.01	5.2	49296.4632	57	Male	Non-Hispanic White	Divorced	3.05	106748.8225	High School Grad/GED or Equivalent	21349.76451	9.5	2	433	former	heavy	1260	no	1	yes	Yes
2007-2008	45057	28.17	102.7	173.4	84.7	0.947	435.7	1.215	1.242	1.32	3.1	2913.3696	79	Male	Mexican American	Married	5	7507.233794	College Graduate or above	1501.446759	9.3	2.1	229	former	heavy	1560	no	1	yes	Yes
2011-2012	63708	30.9	109.6	166.7	85.9		448.2	1.681	0.802	1.47	3.52	6244.4678	63	Male	Other Race - Including Multi-Racial	Married	1.72	13808.27572	College graduate or above	2761.655144	6.8	1.3	272	former	heavy		no	1	yes	No
2011-2012	67243	31.1	107.8	167.6	87.4		464.9	2.276	1.084	1.63	4.4	3888.3702	68	Female	Non-Hispanic Black	Divorced	0.68	8538.749518	9-11th grade (Includes 12th grade with no diploma)	1707.749904	4.9	2.3	170	former	heavy	1200	no	1	yes	Yes
2013-2014	77548	27.9	111.6	180.9	91.2	0.905	468.6	2.095	1.535	1.29	4.09	65321.67357	69	Male	Non-Hispanic White	Married	3.18	131241.3646	Some college or AA degree	26248.27292	7.4	2.8	304	former	heavy	720	no	1	yes	No
2007-2008	49635	35.3	119.1	173.7	106.5	1.369	480			0.98	3.52		45	Male	Non-Hispanic White	Married	1.04	31667.7333	High School Grad/GED or Equivalent	6333.54666	8	2.2	204	former	heavy	7680	no	1	yes	Yes
2007-2008	43610	43.72	135.4	178.3	139		487.9	3.207	1.773	1.06	5.07	4418.6718	51	Male	Mexican American	Divorced	2.41	10365.10814	Some College or AA degree	2073.021628	6.9	1.9	254	former	heavy		no	1	yes	No
2015-2016	86017	40.2	137.6	179	128.7		523			0.67	6.52		70	Male	Non-Hispanic White	Married	1.81	20024.04791	Some college or AA degree	4004.809582	4.7	0.8	145	former	heavy	3840	no	1	no	Yes
2011-2012	63733	34	107.9	154.6	81.3		532.8			0.88	5.82		58	Female	Other Hispanic	Separated	2.6	24139.99887	Some college or AA degree	4827.999773	11.9	2.8	337	former	heavy	1760	no	1	yes	Yes
2011-2012	70590	31.9	98.9	164.2	86		558.1	2.845	0.7	3.23	6.39	13303.6906	51	Female	Other Hispanic	Divorced	5	31605.84394	High school graduate/GED or equivalent	6321.168787	3.5	1	159	former	heavy	180	no	1	no	No
2007-2008	49187	27.88	103.4	165	75.9	1.06	565.7			1.14	3.9		76	Male	Non-Hispanic White	Widowed	1.2	8924.147658	9-11th Grade (Includes 12th grade with no diploma)	1784.829532	6.9	0.9	209	former	heavy		no	1	no	No
2009-2010	51783	27.49	102.6	172.7	82	1.09	579.9	3.905	4.042	1.09	6.85	9858.7146	42	Male	Other Hispanic	Living with partner	0.76	21277.20271	High School Grad/GED or Equivalent	4255.440542	8.1	3.6	324	former	heavy	12720	no	1	yes
2009-2010	56956	29.94	113.5	172.9	89.5	1.197	589.8	3.258	2.585	1.24	5.69	9976.8542	59	Male	Non-Hispanic White	Married	1.03	23031.02198	Less Than 9th Grade	4606.204397	5.7	1.5	227	former	heavy	720	no	1	no	Yes
2013-2014	82402	24.8	90.9	172.8	74.1	0.906	616.7			1.45	5.61		65	Male	Other Race - Including Multi-Racial	Married	5	14980.97493	College graduate or above	2996.194985	8.2	1.9	202	former	heavy	600	no	1	no	Yes
2011-2012	65751	26.2	100	171.5	77.2		620.8	3.103	3.105	1.06	5.59	8644.2512	54	Male	Mexican American	Married	0.03	22366.70825	High school graduate/GED or equivalent	4473.341651	6.6	2.3	258	former	heavy	480	no	1	no	Yes
2015-2016	88113	35.8	123.2	175.9	110.7		622.4			0.98	4.86		64	Male	Mexican American	Married	0.94	9830.722166	Less than 9th grade	1966.144433	8.7	2.1	319	former	heavy	480	no	1	yes	Yes
2007-2008	49704	31.41	101.1	158.3	78.7	1.15	624.4	2.095	1.806	1.01	3.93	7358.3456	69	Male	Non-Hispanic White	Married	0.88	18413.64427	Less Than 9th Grade	3682.728854	7.3	2.1	256	former	heavy		no	1	yes	No
2011-2012	67930	31	110.6	171.9	91.7		631.7	0.853	2.269	1.14	3.03	0	59	Male	Mexican American	Married	3.51	28151.49288	College graduate or above	5630.298575	6.3	2.2	261	former	heavy	560	no	1	no	Yes
2015-2016	85472	23	93.9	170.3	66.6		632.2			1.14	4.86		68	Male	Other Race - Including Multi-Racial	Married	1.03	26469.7629	9-11th grade (Includes 12th grade with no diploma)	5293.95258	6.5	2.2	164	former	heavy	1680	no	1	yes	Yes
2011-2012	71775	40.7	138.4	178.5	129.7		633.5			0.96	3.8		62	Male	Non-Hispanic White	Married	1.52	29365.05983	9-11th grade (Includes 12th grade with no diploma)	5873.011965	9.6	2.3	253	former	heavy	2160	no	1	yes	Yes
2009-2010	56652	27.47	106.1	179.1	88.1	1.002	662	2.172	2.247	1.29	4.5	4053.6288	62	Male	Mexican American	Living with partner	0.66	9357.580369	Less Than 9th Grade	1871.516074	5.7	1.3	262	former	heavy	5040	no	1	yes	Yes
2013-2014	75700	24.4	90.3	157.1	60.3	0.903	663.3			1.45	4.63		68	Male	Other Hispanic	Divorced	0.86	19076.41516	Less than 9th grade	3815.283032	5.9	1.6	245	former	heavy	1680	no	1	yes	Yes
2013-2014	75287	26	104.5	174.5	79.1	1.087	674.8			2.17	4.99		75	Male	Non-Hispanic Black	Married	1.02	12090.86619	9-11th grade (Includes 12th grade with no diploma)	2418.173238	3.4	1	183	former	heavy	400	no	1	no	No
2013-2014	77990	29	106.2	167.4	81.4	0.862	682.8			1.01	3.05		66	Male	Other Hispanic	Married	1.29	16655.67921	High school graduate/GED or equivalent	3331.135842	10.3	0.9	175	former	heavy	720	no	1	yes	No
2013-2014	80632	25.2	97.7	176	78.2	1.126	713.6			1.81	4.97		57	Male	Non-Hispanic White	Married	3.84	119795.2735	High school graduate/GED or equivalent	23959.05469	5	1.9	229	former	heavy	8280	no	1	yes	Yes
2015-2016	92819	26.3	96.3	180.2	85.5		721.4			1.09	5.28		44	Male	Mexican American	Married	0.59	32538.65442	High school graduate/GED or equivalent	6507.730884	7.2	1.6	189	former	heavy		no	1	yes	No
2007-2008	41882	34.91	106.9	148.7	77.2		723.3			1.09	4.32		59	Female	Mexican American	Never married	1.58	12292.22016	Less Than 9th Grade	2458.444033	8	2.7	324	former	heavy		no	1	yes	Yes
2015-2016	89570	31.2	110.7	180.4	101.4		729.7			0.75	5.25		56	Male	Other Race - Including Multi-Racial	Divorced	2.72	177064.0543	Some college or AA degree	35412.81085	5.7	1.6	164	former	heavy	15120	no	1	no	No
2015-2016	84431	25.2	83.5	163.3	67.3		731.8	3.207	1.931	1.11	5.2	10732.50033	46	Male	Mexican American	Married	2.64	25182.00925	9-11th grade (Includes 12th grade with no diploma)	5036.40185	6.6	3.2	200	former	heavy	360	no	1	no	Yes
2007-2008	42422	23.68	91.6	164	63.7		756.5		4.719	1.19	10.65	4513.814	51	Male	Mexican American	Divorced	2.26	10689.52158	Less Than 9th Grade	2137.904316	9.9	2.1	205	former	heavy	12420	no	1	yes	Yes
2011-2012	69550	55.7	176	179.9	180.2		761.1	1.81	0.723	2.2	4.34	6814.6478	58	Male	Non-Hispanic Black	Living with partner	2.3	16385.89029	Some college or AA degree	3277.178057	4.9	1	222	former	heavy	1740	no	1	yes	Yes
2009-2010	60220	38.31	134.5	187.1	134.1	0.921	763.3			1.01	4.16		53	Male	Non-Hispanic White	Never married	5	16985.5799	College Graduate or above	3397.11598	10	2.3	215	former	heavy		no	1	yes	Yes
2011-2012	69868	31.3	96	158.5	78.6		771.7			1.01	5.87		40	Male	Mexican American	Living with partner	0.89	32919.78443	9-11th grade (Includes 12th grade with no diploma)	6583.956886	9.4	3.3	271	former	heavy	33600	no	1	no	Yes
2011-2012	65711	27.6	99.1	167.5	77.5		778.5	3.672	1.039	1.19	5.33	4528.4392	46	Male	Other Race - Including Multi-Racial	Married		11073.45418	High school graduate/GED or equivalent	2214.690835	5.5	1.7	285	former	heavy	1600	no	1	yes	Yes
2013-2014	83081	42.1	139.3	183.5	141.9	1.12	784.6	2.715	0.982	1.66	4.81	22412.15063	41	Male	Non-Hispanic White	Married	0.47	38087.66483	9-11th grade (Includes 12th grade with no diploma)	7617.532966	7.2	2.1	264	former	heavy	19200	no	1	yes	No
2015-2016	91599	32.8	105.9	171.5	96.5		790.5			0.91	7.24		60	Male	Mexican American	Married	1.96	8002.324829	9-11th grade (Includes 12th grade with no diploma)	1600.464966	6.5	2.1	194	former	heavy	20160	no	1	yes	Yes
2015-2016	91972	51.8	133	152.8	120.9		797.9			0.96	4.16		70	Male	Mexican American	Married	0.64	10149.16904	College graduate or above	2029.833807	11.6	1.8	185	former	heavy		no	1	no	Yes
2009-2010	55324	37.14	124.3	177.8	117.4	1.167	798.8	2.483	0.779	1.14	3.98	39595.1334	46	Male	Non-Hispanic White	Married	3.82	85741.11807	Some College or AA degree	17148.22361	8	2	236	former	heavy	5280	no	1	yes	No
2015-2016	84495	29.5	100.1	162.1	77.6		822.1	4.189	3.963	1.03	7.03	24744.65974	53	Female	Non-Hispanic White	Widowed	1.57	62952.35217	High school graduate/GED or equivalent	12590.47043	8.2	2.7	280	former	heavy	10880	no	1	no	Yes
2011-2012	64740	25.1	95.5	176.9	78.5		836.1			1.27	5.17		45	Male	Other Race - Including Multi-Racial	Married	1.78	16842.3077	High school graduate/GED or equivalent	3368.461539	7.1	2.8	202	former	heavy	320	no	1	no	Yes
2011-2012	64228	37	121.7	174.6	112.8		857.7	3.155	4.211	1.03	6.13	70723.583	44	Male	Non-Hispanic White	Never married	5	184923.7778	High school graduate/GED or equivalent	36984.75556	8.1	2.1	218	former	heavy		no	1	no	Yes
2011-2012	66781	31.7	105.9	161.3	82.6		868.9	3.026	1.535	1.14	4.86	4878.3072	68	Male	Other Hispanic	Married	1.12	11633.33771	Some college or AA degree	2326.667541	6	2.2	215	former	heavy	960	no	1	no	Yes
2009-2010	59869	29.89	106	170.6	87	1.185	878.4			0.93	4.55		62	Male	Mexican American	Married	5	9282.841024	High School Grad/GED or Equivalent	1856.568205	6.6	1.7	233	former	heavy	12480	no	1	yes	Yes
2007-2008	44249	28.73	103.5	170.8	83.8	0.799	883.2	1.526	1.129	0.91	2.95	0	57	Male	Other Hispanic	Separated	1.96	10866.87242	Less Than 9th Grade	2173.374485	7.8	1.8	230	former	heavy	420	no	1	yes	No
2009-2010	54539	32.52	120	164.6	88.1	0.976	919.6	1.733	0.869	1.99	4.11	10697.102	59	Female	Non-Hispanic White	Married	3.71	23163.9953	High School Grad/GED or Equivalent	4632.799061	6.4	1.8	192	former	heavy	640	no	1	no	No
2013-2014	74837	33.6	107.1	162.7	88.9	0.944	949.2			1.45	6.83		51	Female	Non-Hispanic White	Divorced	0.84	16753.53257	9-11th grade (Includes 12th grade with no diploma)	3350.706515	7.9	2	251	former	heavy		no	1	yes	Yes
2011-2012	67389	26.4	92.8	161.8	69.1		950.5			1.27	4.71		62	Male	Other Hispanic	Widowed		13806.5591	Less than 9th grade	2761.311821	6.4	1.9	162	former	heavy		no	1	no	No
2011-2012	65505	22.4	87	172.3	66.5		952.5	1.241	1.806	1.53	3.59	7526.5232	55	Male	Other Race - Including Multi-Racial	Married	5	18404.71022	College graduate or above	3680.942044	5.3	2	252	former	heavy	3600	no	1	no	Yes
2009-2010	55789	25.08	90.1	169.8	72.3	0.924	964	3	1.581	0.96	4.68	7192.4638	56	Male	Other Hispanic	Married	4.12	15143.49951	9-11th Grade (Includes 12th grade with no diploma)	3028.699902	4.8	2.1	146	former	heavy	60	no	1	no	No
2007-2008	44217	24.11	84.5	161.4	62.8	1.063	1051.3			0.93	4.84		53	Female	Non-Hispanic Black	Married	5	22368.06842	Some College or AA degree	4473.613684	8.2	4.3	411	former	heavy	2880	no	1	no	Yes
2011-2012	68571	25.3	103	185.5	87.1		1062.1	3.595	1.389	1.34	5.59	5282.58	53	Male	Other Race - Including Multi-Racial	Married	0.65	10524.38344	Some college or AA degree	2104.876688	7.8	1.4	240	former	heavy	8040	no	1	no	Yes
2011-2012	70429	31.9	112	169.6	91.9		1063.9			0.96	5.95		44	Female	Non-Hispanic White	Divorced	2.17	139488.9847	Some college or AA degree	27897.79694	8.9	2	320	former	heavy	240	no	1	no	Yes
2013-2014	79857	30.9	105.9	159.9	79.1	1.054	1078.5			1.4	6.36		41	Female	Other Hispanic	Never married	0.37	19614.22369	9-11th grade (Includes 12th grade with no diploma)	3922.844738	9.1	2.7	239	former	heavy		no	1	yes	Yes
2013-2014	76317					1.164	1103.7	1.707	1.129	1.55	3.78	8411.476024	40	Female	Mexican American	Married		18581.17213	Some college or AA degree	3716.234425	6.5	2	248	former	heavy	3600	no	1	yes	Yes
2009-2010	52839	21.21	86.8	166.5	58.8	0.747	1123.5	1.991	0.361	2.07	4.22	16228.3094	79	Male	Other Race - Including Multi-Racial	Married	2.06	35141.52564	Some College or AA degree	7028.305129	6.4	0.8	248	former	heavy	240	no	1	yes	No
2013-2014	74041	27.4	99.6	162	72	0.907	1163.1			0.93	3.54		60	Male	Mexican American	Widowed		14908.2525	High school graduate/GED or equivalent	2981.6505	5.6	1.8	166	former	heavy	440	no	1	no	No
2009-2010	60090	25.78	96.6	175.6	79.5	1.034	1185.1			1.22	7.11		51	Male	Mexican American	Married	1.45	10461.78449	High School Grad/GED or Equivalent	2092.356898	4.7	1.5	164	former	heavy	5280	no	1	yes	No
2009-2010	52632	33.01	119.2	180.2	107.2	1.227	1218.7	3.051	2.484	0.96	5.15	2873.9344	61	Male	Other Hispanic	Married	4.64	6223.349472	College Graduate or above	1244.669894	4.7	1.3	154	former	heavy	600	no	1	yes	Yes
2013-2014	83183	32.3	120.2	176.2	100.2		1235.8			0.85	2.9		76	Male	Mexican American	Married		11014.72959	9-11th grade (Includes 12th grade with no diploma)	2202.945918	5.8	1.3	149	former	heavy		no	1	no	No
2011-2012	69906	32.7	103.8	170.4	94.9		1321.3			0.88	5.17		42	Male	Mexican American	Married	1.07	40802.75935	Less than 9th grade	8160.551869	8.9	2.5	166	former	heavy	4320	no	1	yes	Yes
2013-2014	78296	29.3	110.2	174	88.6	1.059	1445.6	3.129	0.745	1.86	5.33	12869.39524	59	Male	Other Hispanic	Separated	5	28428.83311	College graduate or above	5685.766623	5.1	0.7	131	former	heavy	2880	no	1	yes	Yes
2015-2016	92020	43.5	141.1	169	124.3		1662.6			1.27	6.39		51	Female	Mexican American	Married	1.49	29292.83648	9-11th grade (Includes 12th grade with no diploma)	5858.567296	6.4	2.4	202	former	heavy		no	1	yes	No
2011-2012	69509	27.8	95.4	157.6	69.1		1769.8			1.45	6.28		62	Male	Other Hispanic	Married	1.02	11228.90419	Less than 9th grade	2245.780838	6	1.2	240	former	heavy	26400	no	1	no	Yes
2015-2016	86814	28.5		156.2	69.6		2772.7			1.76	3.23		72	Male	Mexican American	Widowed	0.81	9033.441989	High school graduate/GED or equivalent	1806.688398	5.8	2	90	former	heavy	240	no	1	yes	No
2009-2010	58316	36.45	123.9	165.3	99.6		706.1			0.91	4.24		73	Male	Other Hispanic	Married		11966.81916	Some College or AA degree	2393.363832	8.1	2.1	256	former	heavy		osteoarthritis	1	yes	Yes
2007-2008	43962	27.59	96	168.8	78.6	0.827	732.1			1.81	4.73		74	Male	Non-Hispanic White	Married	2.19	27640.9212	High School Grad/GED or Equivalent	5528.184239	5.6	1.5	225	former	heavy	2440	osteoarthritis	1	no	No
2011-2012	69142	39.3		165.4	107.5		456.1			1.22	4.11		72	Male	Non-Hispanic White	Widowed	5	39676.32776	College graduate or above	7935.265551	9.8	3.2	301	former	heavy		osteoarthritis	1	yes	No
2015-2016	86468	42		144.7	87.9		616.1			3.39	5.17		79	Female	Non-Hispanic Black	Divorced		23140.09723	Less than 9th grade	4628.019446	10.2	2.1	156	former	heavy		osteoarthritis	1	yes	Yes
2015-2016	87343	46		173.4	138.2		655.7			1.06	4.06		62	Female	Other Race - Including Multi-Racial	Divorced	0.81	19934.77141	College graduate or above	3986.954283	7.9	2	220	former	heavy		osteoarthritis	1	yes	No
2015-2016	91075	33.7		172.8	100.5		657			1.01	5.04		51	Male	Other Race - Including Multi-Racial	Married	3.43	147337.734	College graduate or above	29467.5468	6.8	1.9	170	former	heavy		osteoarthritis	1	no	Yes
2013-2014	79084	33.1	114.9	167.3	92.6		806.8	3.155	1.219	1.11	4.84	11307.28617	42	Female	Mexican American	Married		27591.04424	9-11th grade (Includes 12th grade with no diploma)	5518.208847	7.6	2.8	235	former	heavy		osteoarthritis	1	yes	No
2013-2014	79267	34.1	123.6	179.5	109.8	0.971	821			0.8	4.47		65	Male	Non-Hispanic White	Married	2.12	122806.006	High school graduate/GED or equivalent	24561.2012	6.9	2.1	275	former	heavy		osteoarthritis	1	yes	Yes
2011-2012	63512	32	112	168.7	91		835.6			1.4	7.47		64	Male	Other Hispanic	Married	0.81	12461.09386	Less than 9th grade	2492.218771	7.1	2.3	198	former	heavy		osteoarthritis	1	yes	No
2011-2012	65012	30	103.6	151	68.4		910			1.29	5.12		68	Female	Other Race - Including Multi-Racial	Widowed	0.45	12851.3407	9-11th grade (Includes 12th grade with no diploma)	2570.26814	7.1	2.5	197	former	heavy		osteoarthritis	1	yes	No
2015-2016	91094	32.5	109	161.2	84.5		1076.8	3.129	1.061	1.29	4.91	6130.800663	71	Female	Mexican American	Married	0.5	13561.17156	Some college or AA degree	2712.234313	6.1	2.9	203	former	heavy		osteoarthritis	1	yes	Yes
2007-2008	43550	40.41	136.1	174.6	123.2		433.1	2.302	1.163	1.19	4.03	9827.9242	74	Male	Non-Hispanic Black	Divorced	4.04	17034.30017	Some College or AA degree	3406.860035	9.4	1.3	343	former	heavy		osteoarthritis	1	yes	Yes
2009-2010	62132	45.39	128.5	160	116.2	0.999	476.8	3.414	0.847	1.99	5.79	12021.946	66	Female	Non-Hispanic White	Widowed	0.88	26032.87328	9-11th Grade (Includes 12th grade with no diploma)	5206.574657	5.7	1.9	245	former	heavy	240	osteoarthritis	1	yes	Yes
2013-2014	76354	34.2	121	171.8	101		501.3			1.63	3.72		54	Male	Mexican American	Living with partner	0.65	20010.26867	High school graduate/GED or equivalent	4002.053734	8.1	1.4	164	former	heavy	32040	osteoarthritis	1	yes	Yes
2011-2012	65621	38.8	126.1	175.8	119.9		571.2	2.224	0.994	1.14	3.83	4592.5094	63	Male	Non-Hispanic Black	Married	5	9090.779024	High school graduate/GED or equivalent	1818.155805	9.1	1.9	191	former	heavy	480	osteoarthritis	1	yes	Yes
2015-2016	84173	49	150.1	174.9	150		590.8	1.758	1.694	1.06	3.59	9252.969992	52	Male	Mexican American	Married	2.99	21710.53984	High school graduate/GED or equivalent	4342.107967	6.6	2.2	176	former	heavy	1680	osteoarthritis	1	yes	Yes
2009-2010	58296	45.12	126.5	153.7	106.6		631	1.448	1.66	1.01	3.21	9183.8198	69	Female	Non-Hispanic White	Married	1.92	21200.34518	9-11th Grade (Includes 12th grade with no diploma)	4240.069036	7.1	2.4	321	former	heavy	540	osteoarthritis	1	yes	Yes
2007-2008	50454						644.5			1.11	4.4		49	Male	Non-Hispanic Black	Never married	0.78	25460.22417	College Graduate or above	5092.044835	6.4	1.2	224	former	heavy		osteoarthritis	1	yes	No
2011-2012	65740	38.8	138.7	176.5	121		654.5			1.53	6.15		68	Male	Non-Hispanic Black	Divorced	5	10212.20306	Some college or AA degree	2042.440612	7.4	2.3	237	former	heavy	4800	osteoarthritis	1	no	Yes
2013-2014	74306	33.3	109	167.3	93.2	0.962	671.6	1.138	2.902	1.06	3.52	4450.414156	62	Male	Mexican American	Married	0.91	8284.987889	College graduate or above	1656.997578	4.7	1.6	153	former	heavy	240	osteoarthritis	1	yes	Yes
2013-2014	78145	43.5	126.6	177.3	136.8		762.6	2.146	0.519	1.73	4.11	0	44	Female	Non-Hispanic Black	Never married	4.36	19644.24138	Some college or AA degree	3928.848276	5	2	218	former	heavy	320	osteoarthritis	1	yes	No
2007-2008	49879	32.82	118.2	177.4	103.3	0.846	791.2	1.681	1.569	0.98	3.39	10285.0116	58	Male	Non-Hispanic White	Married	1.29	24126.08606	Some College or AA degree	4825.217212	5.4	1.6	247	former	heavy	5040	osteoarthritis	1	yes	Yes
2013-2014	83179	32.3	120.2	184.8	110.2	1.28	829.3	1.914	2.574	1.11	4.22	0	64	Male	Non-Hispanic Black	Married	3.83	13174.47018	Some college or AA degree	2634.894035	14	1.7	281	former	heavy		osteoarthritis	1	yes	Yes
2007-2008	50101	36.87	121.6	176.3	114.6	1.072	947.6	3.129	1.863	1.42	5.4	4566.698	72	Male	Non-Hispanic White	Never married	1.47	9065.727967	High School Grad/GED or Equivalent	1813.145593	6.9	1.7	193	former	heavy	1440	osteoarthritis	1	yes	Yes
2015-2016	91495	38.8	132.6	176.9	121.5		971.9	1.707	1.185	1.19	3.44	11203.88668	55	Male	Other Hispanic	Married	5	27778.18305	High school graduate/GED or equivalent	5555.63661	10.2	2.1	305	former	heavy	7200	osteoarthritis	1	yes	No
2011-2012	67970	32.7	109.8	167.4	91.7		1075.8	2.819	1.332	1.37	4.81	0	72	Male	Non-Hispanic White	Married		51076.63496	Some college or AA degree	10215.32699	8.5	1.6	204	former	heavy	1440	osteoarthritis	1	yes	No
2013-2014	81438	36	116.2	157	88.8	0.96	1194.9	2.56	1.535	1.29	4.55	12005.67524	56	Female	Mexican American	Divorced	2.63	25015.10263	Some college or AA degree	5003.020525	7.6	1.7	248	former	heavy		osteoarthritis	1	no	No
2009-2010	53532	26.94	104	176.8	84.2	0.869	1604.4	3.362	0.61	1.58	5.22	35073.7636	51	Male	Non-Hispanic White	Married	3.98	75696.64035	High School Grad/GED or Equivalent	15139.32807	7.6	1.5	312	former	heavy	16200	osteoarthritis	1	no	No
2007-2008	44522	34.85	118.5	157.1	86	0.807	387.8			1.16	3.93		72	Female	Non-Hispanic Black	Widowed		24836.92728	High School Grad/GED or Equivalent	4967.385456	10.2	3	248	never	heavy	80	no	1	yes	Yes
2007-2008	44883	31.97	111.1	178.8	102.2	1.319	408.7		4.55	1.45	5.28	9461.7416	50	Male	Non-Hispanic Black	Married	4.72	19889.42144	9-11th Grade (Includes 12th grade with no diploma)	3977.884289	5.3	1.9	327	never	heavy	7800	no	1	yes	No
2011-2012	69288	22.6	90.3	159.9	57.8		458.3	2.793	1.84	1.89	5.53	8354.7904	69	Female	Non-Hispanic Black	Married	0.75	10252.5295	9-11th grade (Includes 12th grade with no diploma)	2050.505899	5.6	1.7	231	never	heavy		no	1	yes	Yes
2011-2012	64963	45	146.7	180.4	146.3		463	2.172	0.869	1.37	3.93	11226.6748	55	Male	Non-Hispanic Black	Never married	5	20600.12329	College graduate or above	4120.024658	7.1	2.9	248	never	heavy	400	no	1	yes	Yes
2015-2016	90607	32.2	109.3	177.8	101.7		487.4			1.94	3.72		44	Male	Non-Hispanic Black	Never married	0.08	23313.8759	High school graduate/GED or equivalent	4662.775179	5	1.2	308	never	heavy	6480	no	1	yes	Yes
2009-2010	59304	44.81	137.2	186.1	155.2		536.7	3.233	1.31	1.03	4.86	12932.6208	42	Male	Non-Hispanic Black	Never married	0	27655.4995	High School Grad/GED or Equivalent	5531.099899	7.4	2.6	262	never	heavy	12000	no	1	no	No
2015-2016	84015	27.5	106.5	161.4	71.6		544.8			1.29	5.66		73	Male	Mexican American	Separated		10945.11311	Less than 9th grade	2189.022622	7.5	1.2	178	never	heavy		no	1	yes	No
2009-2010	52565	31.05	109	169.1	88.8	1.099	565.5	4.836	1.355	0.96	6.41	6790.5476	51	Male	Other Hispanic	Married	5	14704.56331	Some College or AA degree	2940.912663	7.9	2.5	330	never	heavy		no	1	yes	Yes
2011-2012	64305	31.3	114.9	165.4	85.5		566.6			1.11	6.23		41	Female	Non-Hispanic Black	Never married	3.67	14468.20524	Some college or AA degree	2893.641049	7.2	3.3	186	never	heavy	7200	no	1	no	Yes
2015-2016	90073	23.7	86.5	160.2	60.7		576.3			0.72	3.85		52	Female	Other Hispanic	Divorced	1.27	11675.93586	Less than 9th grade	2335.187172	7.6	2.4	194	never	heavy		no	1	yes	No
2015-2016	86338	31.2	106	161.2	81.2		580.2			1.27	3.34		55	Male	Mexican American	Married	0.67	16604.28179	9-11th grade (Includes 12th grade with no diploma)	3320.856359	6.5	3.3	194	never	heavy	2640	no	1	no
2015-2016	88350	33.1	112.6	174.1	100.2		587.9	3.31	0.542	1.94	5.51	10114.22789	45	Male	Non-Hispanic Black	Living with partner	5	23731.33683	High school graduate/GED or equivalent	4746.267366	4.8	1.6	223	never	heavy		no	1	yes	Yes
2013-2014	79887	30.4	108.4	153.7	71.8	0.92	597.6	2.534	2.156	1.55	5.07	4018.741817	69	Male	Non-Hispanic Black	Widowed	0.77	7934.965144		1586.993029	7.2	2.5	197	never	heavy	2520	no	1	yes	Yes
2007-2008	44579	26.09	104.2	189	93.2	0.99	643.6	4.344	0.914	1.89	6.65	14073.5662	59	Male	Non-Hispanic Black	Living with partner	0.57	25819.82281	High School Grad/GED or Equivalent	5163.964562	9.1	2.9	188	never	heavy	320	no	1	yes	Yes
2009-2010	59028	35.67	109	168.6	101.4	1.221	684.6	2.612	3.613	1.14	5.4	7198.2766	47	Male	Mexican American	Married	2.71	15587.47846	Some College or AA degree	3117.495692	5.1	1.4	175	never	heavy	3360	no	1	yes	Yes
2015-2016	85464	23.8	95.7	163.5	63.6		685.2			1.37	5.92		67	Male	Mexican American	Married		11756.8402	Less than 9th grade	2351.368041	5.7	1.4	183	never	heavy		no	1	no	Yes
2015-2016	85066	33.5	115.3	181.3	110		690			1.34	5.56		49	Male	Other Hispanic	Married	4.23	30669.95471	9-11th grade (Includes 12th grade with no diploma)	6133.990942	4.4	1.7	167	never	heavy		no	1	yes	Yes
2007-2008	47280	29.06	94.1	163	77.2	0.891	691.8	2.483	0.858	2.12	4.99	11797.6844	45	Female	Non-Hispanic White	Separated	0.96	22245.60146	9-11th Grade (Includes 12th grade with no diploma)	4449.120291	5.1	1.2	214	never	heavy		no	1	no	No
2011-2012	66628	34.2	100.5	153.5	80.7		696.7			1.27	4.6		41	Female	Non-Hispanic White	Married	3.4	133985.2389	Some college or AA degree	26797.04779	9.4	2.1	309	never	heavy	400	no	1	yes	Yes
2009-2010	60047	37.58	123.6	176.6	117.2	1.314	699.4			0.78	4.99		41	Male	Non-Hispanic White	Married	2.91	65879.00832	High School Grad/GED or Equivalent	13175.80166	10.6	2.3	217	never	heavy	480	no	1	yes	Yes
2013-2014	83616	34.7	109.5	150.7	78.8	0.94	700.5	2.586	1.705	1.06	4.42	7433.058209	60	Female	Mexican American	Married		14934.16578	Less than 9th grade	2986.833156	13.1	2.9	357	never	heavy		no	1	yes	No
2011-2012	70649	33.3	112.2	168.2	94.3		704.6	1.991	0.745	1.29	3.62	3865.0836	63	Male	Other Hispanic	Married	4.56	9901.410815	Some college or AA degree	1980.282163	10	1.6	206	never	heavy		no	1	yes	Yes
2009-2010	57028	34.92	115.7	170.4	101.4	1.292	705.9	2.198	1.095	1.71	4.4	5437.7746	55	Male	Mexican American	Widowed	1.91	11532.54825	Less Than 9th Grade	2306.50965	6.6	1.9	222	never	heavy		no	1	yes	No
2009-2010	55208	22.71	91.8	174.8	69.4	0.828	711.9	4.5	3.308	0.93	6.96	8262.4018	48	Male	Mexican American	Divorced	2.12	17396.21907	9-11th Grade (Includes 12th grade with no diploma)	3479.243814	5.1	1.3	206	never	heavy		no	1	yes
2011-2012	64682	32.5	107.2	175.2	99.7		712.5	3.75	2.168	1.09	5.82	65941.9808	42	Male	Non-Hispanic White	Married	2.96	160359.6901	High school graduate/GED or equivalent	32071.93803	5.1	1.6	222	never	heavy	2640	no	1	yes	Yes
2013-2014	82909	45.8	147	179.4	147.4	1.138	722.8	3.077	1.31	0.8	4.47	14404.53024	55	Male	Non-Hispanic White	Married	2.27	31430.67601	Less than 9th grade	6286.135201	10.2	1.6	226	never	heavy		no	1	yes	Yes
2009-2010	60062	36.04	109.5	158.2	90.2		724.5	3.853	0.779	2.2	6.41	16041.6126	53	Female	Non-Hispanic Black	Divorced	1.01	33312.8905	Some College or AA degree	6662.5781	4.7	1.9	173	never	heavy	420	no	1	yes	Yes
2013-2014	78649	30.4	107.2	172.1	90.1	1.016	727	2.276	1.953	0.96	4.14	12754.41662	50	Male	Mexican American	Married	3.61	21675.11514	9-11th grade (Includes 12th grade with no diploma)	4335.023027	7.2	1.9	210	never	heavy	14880	no	1	yes	No
2015-2016	86367	32.6	111.8	172.2	96.6		759.5			0.8	5.43		48	Male	Mexican American	Living with partner	0.8	31180.62767	Some college or AA degree	6236.125534	9.1	1.8	205	never	heavy	360	no	1	no	Yes
2007-2008	46578	24.14	97.4	169.3	69.2	0.916	799.2			2.92	6.08		72	Male	Non-Hispanic Black	Widowed	0.17	10555.02844	9-11th Grade (Includes 12th grade with no diploma)	2111.005687	7.4	2	268	never	heavy	360	no	1	yes	No
2007-2008	46940	26.33	110.8	168.9	75.1	1.038	822.9			1.01	6.15		62	Male	Mexican American	Married	0.96	7332.134638	Less Than 9th Grade	1466.426928	9.7	3.2	286	never	heavy		no	1	yes	No
2013-2014	76598	23.2	86	172.4	69.1	0.933	829.8			2.53	4.94		40	Male	Mexican American	Divorced	2.55	28143.93792	Some college or AA degree	5628.787584	4.6	2	281	never	heavy	13200	no	1	yes	No
2015-2016	89609	29.4	103.4	153	68.8		833.2	2.896	1.264	1.84	5.3	4427.507493	74	Female	Other Hispanic	Divorced	0.76	10977.27218	Less than 9th grade	2195.454436	9.6	3	312	never	heavy	3360	no	1	yes	Yes
2009-2010	53211	34.34	113.8	167.2	96	1.143	836.7			0.98	5.43		45	Male	Mexican American	Married	1.05	29520.02726	9-11th Grade (Includes 12th grade with no diploma)	5904.005452	10.9	3.8	334	never	heavy	240	no	1	no	Yes
2007-2008	46385	28.72	104.2	191.3	105.1	1.126	861.5			1.34	4.76		42	Male	Non-Hispanic White	Divorced	5	60205.09157	9-11th Grade (Includes 12th grade with no diploma)	12041.01831	9	2.9	212	never	heavy	6600	no	1	yes	Yes
2009-2010	58520	23.72	83	182.4	78.9	1.128	886.8	2.043	0.497	2.09	4.37	8464.3064	56	Male	Non-Hispanic Black	Separated	2.75	17577.44201	High School Grad/GED or Equivalent	3515.488402	5.5	2.7	395	never	heavy	22260	no	1	no	No
2009-2010	58269	30.28	103.9	169.9	87.4	0.984	894			1.14	5.04		60	Male	Other Hispanic	Married	3.98	8809.825372	High School Grad/GED or Equivalent	1761.965074	5.8	1.6	238	never	heavy		no	1	yes	Yes
2007-2008	51180	26.47	83.1	153.9	62.7	1.181	895.3	3.336	0.937	1.24	5.02	4627.5734	68	Male	Mexican American	Married		8725.708572	Less Than 9th Grade	1745.141714	6.3	1.7	186	never	heavy	5760	no	1	no
2015-2016	89382	27.1	99.4	177.6	85.5		897.2			0.72	6.41		55	Male	Non-Hispanic White	Married	3.37	105576.1335	Some college or AA degree	21115.22671	7.4	3	216	never	heavy	3600	no	1	yes	No
2013-2014	81828	36.5	108.5	161.4	95.1	1.082	900.2			1.09	4.91		45	Female	Mexican American	Married	4.12	29814.61064	High school graduate/GED or equivalent	5962.922127	6.1	2.1	337	never	heavy	960	no	1	no	No
2009-2010	59780	43.9	142.2	180.6	143.2		917.9			1.14	3.34		54	Male	Non-Hispanic Black	Married	1.69	24089.6972	Less Than 9th Grade	4817.93944	11.3	7.3	192	never	heavy		no	1	yes	Yes
2011-2012	63834	50.1	132	159.5	127.4		933.9			1.4	5.38		52	Female	Non-Hispanic Black	Married	2.78	18474.07459	9-11th grade (Includes 12th grade with no diploma)	3694.814918	12.3	3.5	312	never	heavy	1920	no	1	yes	Yes
2011-2012	66759	40.2	123.7	162.2	105.8		936.9	3.491	1.264	2.02	6.08	4886.2374	57	Female	Non-Hispanic Black	Divorced	2.23	12144.77342	College graduate or above	2428.954684	6.4	2.5	207	never	heavy		no	1	yes
2011-2012	63734	31.1	114.1	181.1	102.1		968.6			0.98	5.07		43	Male	Other Race - Including Multi-Racial	Divorced	0.6	32895.99729	Some college or AA degree	6579.199457	5.3	1.6	220	never	heavy	8280	no	1	yes	Yes
2007-2008	43684	26.38	95.6	163	70.1	1.007	972.8			0.91	5.72		67	Male	Mexican American	Widowed	1.71	10649.66037	Less Than 9th Grade	2129.932074	6.4	1.9	174	never	heavy	3000	no	1	yes
2007-2008	51006	29.18	92.4	144	60.5	0.903	979			1.32	7.14		61	Female	Mexican American	Separated	1.57	5885.987434	9-11th Grade (Includes 12th grade with no diploma)	1177.197487	8.1	2.2	403	never	heavy	13560	no	1	yes	Yes
2007-2008	50396	29.92	114.3	185.1	102.5	0.979	1003.7	3.801	1.908	1.24	5.92	11803.3052	47	Male	Mexican American	Married	2.27	25381.65321	High School Grad/GED or Equivalent	5076.330641	7.9	2.7	226	never	heavy	1980	no	1	no
2007-2008	41624	25.83	97.8	157.3	63.9	0.665	1037.2	2.586	3.071	1.27	5.25	3479.8452	68	Female	Other Hispanic	Married	2.71	7674.429627	Less Than 9th Grade	1534.885925	9	2.3	167	never	heavy	960	no	1	yes	No
2013-2014	79553	31.5	103.3	159.8	80.5	0.996	1039.3			1.47	4.5		70	Female	Non-Hispanic White	Married	3.81	46003.22352	Some college or AA degree	9200.644704	7	1.5	171	never	heavy	1080	no	1	no	Yes
2011-2012	62747	28.8	102.8	173.5	86.7		1044.9			1.29	5.56		52	Male	Non-Hispanic Black	Married	2.78	19872.7342	Some college or AA degree	3974.546839	5.5	1.9	270	never	heavy	960	no	1	yes	Yes
2009-2010	52162	35.21	116.3	176.6	109.8	1.148	1101.9			0.83	5.38		61	Male	Non-Hispanic Black	Married	4.12	8365.161334	9-11th Grade (Includes 12th grade with no diploma)	1673.032267	5.1	2.1	190	never	heavy		no	1	yes	No
2011-2012	68582	32	102.5	155.3	77.2		1116.5	5.534	1.163	1.11	7.19	8552.1794	42	Female	Non-Hispanic Black	Never married	3.35	20146.47261	Some college or AA degree	4029.294522	7.5	3	193	never	heavy	5440	no	1	no	No
2013-2014	79923	29.1	100.6	172.1	86.1	1.153	1129.1			1.16	6		50	Male	Other Hispanic	Married	3.33	31435.42833	9-11th grade (Includes 12th grade with no diploma)	6287.085666	7.5	2.3	230	never	heavy	24560	no	1	yes	Yes
2007-2008	42568	30.56	109	164.8	83	1.007	1129.2	4.603	2.585	1.97	7.76	10200.8108	42	Male	Other Hispanic	Living with partner	2.12	23928.57174	Some College or AA degree	4785.714347	6.1	1.9	184	never	heavy	7920	no	1	yes	Yes
2011-2012	71824	27.1	104.3	185.6	93.2		1133.5			1.19	7.53		48	Male	Other Hispanic	Married	0.73	45145.64768	College graduate or above	9029.129537	9.6	2.9	247	never	heavy		no	1	yes	Yes
2009-2010	61949	33.02	98.1	153.7	78	1	1160.2	2.534	2.473	1.06	4.73	2299.7988	61	Female	Other Hispanic	Divorced	0.72	4877.462322	9-11th Grade (Includes 12th grade with no diploma)	975.4924644	6.1	2.1	179	never	heavy	7560	no	1	yes	Yes
2007-2008	42904	21.3	82	161.7	55.7	0.919	1166.2	3.181	1.084	1.63	5.3	10724.8768	47	Female	Mexican American	Separated	2.14	22029.48561	9-11th Grade (Includes 12th grade with no diploma)	4405.897123	5.7	2.1	305	never	heavy	4800	no	1	no
2015-2016	88302	30.5	98	162.2	80.3		1217			1.78	4.84		44	Female	Non-Hispanic Black	Divorced	2.79	19539.92019	Some college or AA degree	3907.984038	8.1	3.1	250	never	heavy	600	no	1	yes	Yes
2007-2008	47318	27.08	95.1	172.3	80.4	1.071	1250			1.4	6.57		53	Male	Mexican American	Married	1.79	11355.75815	9-11th Grade (Includes 12th grade with no diploma)	2271.151629	5.7	1.9	243	never	heavy	8640	no	1	yes	Yes
2013-2014	81206	27.9	108.5	183.1	93.5	1.443	1275.6			0.91	3.8		47	Male	Non-Hispanic Black	Married		24611.8496	9-11th grade (Includes 12th grade with no diploma)	4922.369919	7.9	2.4	174	never	heavy	6840	no	1	yes	Yes
2009-2010	51885	22.14	83.5	180.1	71.8	1.063	1289	3.465	1.016	1.37	5.3	9354.7658	43	Male	Other Hispanic	Divorced	2.18	20257.23903	9-11th Grade (Includes 12th grade with no diploma)	4051.447805	7.1	2.2	251	never	heavy	3360	no	1	yes	Yes
2009-2010	56163	27.69	101	163.7	74.2	1.032	1309.1	3	1.806	1.11	4.94	2927.0918	61	Male	Mexican American	Married	0.45	6162.897031	Less Than 9th Grade	1232.579406	6.5	2.1	175	never	heavy	180	no	1	yes	No
2007-2008	51346	22.63	84.7	156.9	55.7	1.025	1317.4			1.55	4.97		53	Male	Mexican American	Married	1.42	14755.54369	Less Than 9th Grade	2951.108737	6.8	2.9	167	never	heavy	14400	no	1	no
2015-2016	88859	33.2	120.4	170.5	96.6		1403.7	3.776	2.89	1.76	6.85	42584.31931	50	Male	Non-Hispanic White	Separated	1.27	97890.6849	Some college or AA degree	19578.13698	7.3	1.7	169	never	heavy		no	1	yes	No
2009-2010	57095	22.6	89.5	173.6	68.1	0.918	1489.8			1.78	5.2		61	Male	Mexican American	Divorced	3.79	7200.115955	High School Grad/GED or Equivalent	1440.023191	10.2	1.6	246	never	heavy	960	no	1	no
2011-2012	63418						1497.5			0.83	3.39		40	Female	Non-Hispanic White	Never married	2.2	26963.67803	9-11th grade (Includes 12th grade with no diploma)	5392.735605	6.6	1.7	283	never	heavy	560	no	1	yes	Yes
2015-2016	84375	26.7	96.8	168.6	75.9		1566.8	1.914	0.587	1.32	3.49	4181.03122	60	Male	Mexican American	Married	0.41	9810.087456	Less than 9th grade	1962.017491	9	4.1	195	never	heavy	20640	no	1	yes	Yes
2013-2014	77596	23.8	89.6	169.4	68.2	1.031	1609	2.612	1.502	1.14	4.45	21652.58509	49	Male	Other Hispanic	Married	2.33	36796.84371	9-11th grade (Includes 12th grade with no diploma)	7359.368741	12	3.3	188	never	heavy		no	1	no	No
2009-2010	54236	33.02	93.8	153	77.3	0.799	557.6			1.76	4.45		60	Female	Mexican American	Never married	2.77	8499.199919		1699.839984	3.9	1.6	254	never	heavy		osteoarthritis	1	yes	Yes
2009-2010	57009	34.18	104	162.8	90.6	1.087	823.2			1.03	5.51		49	Male	Non-Hispanic Black	Married	0.61	24063.6822	9-11th Grade (Includes 12th grade with no diploma)	4812.73644	5.9	3.1	297	never	heavy	7200	osteoarthritis	1	yes	No
2007-2008	51197	26.55	100.2	176.8	83	0.82	928.1	1.914	1.434	2.28	4.84	8110.148	58	Male	Mexican American	Married	5	14353.14642	College Graduate or above	2870.629285	5.1	1.2	146	never	heavy		osteoarthritis	1	yes	No
2011-2012	63188	54.2	136.2	148.8	120.1		440	2.896	1.219	1.34	4.81	6080.7378	60	Female	Non-Hispanic Black	Separated	1.17	13353.12593	Some college or AA degree	2670.625186	7.7	1.7	193	never	heavy		osteoarthritis	1	yes	Yes
2015-2016	89022	38.5	129.1	171.1	112.7		614.1			1.14	4.09		76	Male	Mexican American	Married	1.38	11242.03709	Less than 9th grade	2248.407419	7.2	1.4	174	never	heavy		osteoarthritis	1	yes	Yes
2011-2012	69626	34.1	109.8	176.6	106.2		684.1	1.707	0.96	1.19	3.34	66066.6094	53	Male	Non-Hispanic White	Married	4.86	165002.3044	Some college or AA degree	33000.46089	4	1.1	134	never	heavy	360	osteoarthritis	1	yes	Yes
2015-2016	89742	26.1	95.7	192.1	96.2		797.4			1.53	3.83		45	Male	Non-Hispanic Black	Separated	0	21422.94396	9-11th grade (Includes 12th grade with no diploma)	4284.588792	9.7	4.1	323	never	heavy	6720	osteoarthritis	1	yes	Yes
2011-2012	66893	54.1	152.4	175.5	166.5		831.4	2.87	1.75	1.03	4.71	68934.8028	60	Male	Non-Hispanic White	Married	4.01	169079.1167	High school graduate/GED or equivalent	33815.82335	6.8	1.7	148	never	heavy		osteoarthritis	1	yes	No
2007-2008	42733	44.78	139.4	170.9	130.8	1.193	308			1.16	5.46		68	Male	Non-Hispanic Black	Married	2.83	12273.2238	9-11th Grade (Includes 12th grade with no diploma)	2454.64476	10.4	2.4	319	never	heavy		osteoarthritis	1	yes	Yes
2015-2016	93251	41.4	139.5	172.9	123.7		470.7			2.17	4.03		70	Male	Non-Hispanic White	Married	1.82	89599.44957	High school graduate/GED or equivalent	17919.88991	8.5	1.5	182	never	heavy	180	osteoarthritis	1	yes	No
2015-2016	91002	28.8	102.8	167.7	81.1		482.9			1.66	4.94		59	Male	Other Hispanic	Married	3.7	20601.96699	High school graduate/GED or equivalent	4120.393398	5.2	2.3	225	never	heavy	1920	osteoarthritis	1	yes	Yes
2011-2012	70069	29	95.5	155.6	70.1		719.9			1.27	4.84		50	Female	Mexican American	Living with partner	0.5	24479.51574	Some college or AA degree	4895.903149	8.7	1.9	376	never	heavy	6400	osteoarthritis	1	no	No
2009-2010	59122	34.43	112	178.9	110.2	1.162	785			0.75	7.14		63	Male	Non-Hispanic White	Divorced	3.23	51690.62058	Some College or AA degree	10338.12412	6.4	1.4	246	never	heavy	540	osteoarthritis	1	yes	Yes
2011-2012	68823	41.5	130.4	177	130.1		800.6			0.91	3.93		64	Male	Non-Hispanic Black	Married	2.31	8206.595267	High school graduate/GED or equivalent	1641.319053	7.1	2.1	206	never	heavy		osteoarthritis	1	yes	Yes
2009-2010	52217	35.5	112	161.6	92.7	1.148	850.9	2.896	1.242	1.4	4.86	33034.9502	48	Female	Other Race - Including Multi-Racial	Married		71535.39671	Some College or AA degree	14307.07934	8.6	2.2	211	never	heavy	4800	osteoarthritis	1	yes	No
2009-2010	61550	50.49	155.8	167	140.8		920.7	2.56	1.377	0.85	4.03	7869.147	62	Male	Non-Hispanic White	Divorced	1.02	16689.05466	Less Than 9th Grade	3337.810932	4.1	1.1	107	never	heavy	40	osteoarthritis	1	yes	Yes
2009-2010	57720	34.6	123	167.7	97.3	0.995	977.9			0.83	2.79		60	Male	Mexican American	Married	3.05	7399.58979	High School Grad/GED or Equivalent	1479.917958	5.9	2.6	143	never	heavy		osteoarthritis	1	yes	Yes
2011-2012	64886	38.1	117.2	145.1	80.3		981.8			1.11	5.07		59	Female	Other Hispanic	Married	0.81	23902.15252	Less than 9th grade	4780.430505	5.4	2.1	210	never	heavy		osteoarthritis	1	yes	Yes
2009-2010	54312	27.27	88.7	150.9	62.1	1.018	1041.8	2.327	0.869	1.68	4.4	6719.8188	48	Female	Mexican American	Separated		14251.53483	Less Than 9th Grade	2850.306966	8.7	1.9	158	never	heavy	600	osteoarthritis	1	no	Yes
2013-2014	75688	33.1	96	148	72.4		1075.9	3.077	1.276	1.27	4.94	7263.135693	57	Female	Other Hispanic	Divorced	0.3	16044.45808	9-11th grade (Includes 12th grade with no diploma)	3208.891617	7.1	1.7	191	never	heavy		osteoarthritis	1	no	Yes
2013-2014	83424	27.6	102.7	176.6	86	0.866	1104.3	4.37	0.96	1.63	6.44	12245.91707	57	Female	Non-Hispanic Black	Married	2	24805.07571	Some college or AA degree	4961.015142	5.1	1.8	196	never	heavy	1920	osteoarthritis	1	yes	Yes
2015-2016	86745	37.2	123.9	170.7	108.3		1309.7	1.914	1.705	0.78	3.47	3282.489806	65	Male	Other Hispanic	Married	0.89	8138.390301	High school graduate/GED or equivalent	1627.67806	8	2.7	229	never	heavy		osteoarthritis	1	yes	Yes
2009-2010	57518	67.71		172.3	201		1431.3	2.612	1.061	1.19	4.29	11526.2832	50	Female	Non-Hispanic Black	Never married	1.78	23936.11045	Some College or AA degree	4787.22209	5.6	3.3	248	never	heavy		osteoarthritis	1	yes	Yes
2013-2014	79776	45.4	130.4	153.2	106.5	0.963	1713.9			1.58	4.03		46	Female	Mexican American	Married	1.52	31282.22812	Less than 9th grade	6256.445624	11.6	3.8	149	never	heavy	1320	osteoarthritis	1	no	Yes
2015-2016	86713	28.7	101.6	173.7	86.5		304	2.379	1.208	1.68	4.6	4922.829052	65	Male	Non-Hispanic Black	Married		10648.86114	High school graduate/GED or equivalent	2129.772227	12.7	3.1	318	now	heavy	600	no	1	yes	Yes
2011-2012	62539	31.9	103.3	174.5	97.2		379.1	1.784	0.655	1.68	3.78	5667.5148	60	Male	Non-Hispanic Black	Widowed	0.92	11218.73045	9-11th grade (Includes 12th grade with no diploma)	2243.74609	5.3	1.5	218	now	heavy		no	1	yes	Yes
2009-2010	60095	31.03	113.4	175.8	95.9	0.941	416.9	2.095	0.869	1.19	3.67	25920.0398	69	Male	Non-Hispanic White	Married	2.75	55292.27555	Some College or AA degree	11058.45511	7.3	1.6	144	now	heavy	3600	no	1	yes	Yes
2007-2008	43527	30.95	112.2	172.5	92.1	1.056	449.3	2.069	1.389	1.11	3.83	3482.194	67	Male	Mexican American	Never married	2.94	8168.3632	College Graduate or above	1633.67264	6.5	1.4	240	now	heavy	4200	no	1	yes	Yes
2009-2010	52490	38.88	128.8	179.6	125.4	1.115	460.5			1.09	3.93		68	Male	Non-Hispanic Black	Married	4.12	9387.789425	Some College or AA degree	1877.557885	8.9	1.8	375	now	heavy	4800	no	1	yes	Yes
2015-2016	84170	26.8	96	161	69.4		469.5			1.34	5.97		46	Male	Mexican American	Married	2.61	45291.79264	Some college or AA degree	9058.358528	6.7	2.2	191	now	heavy	1200	no	1	yes	Yes
2009-2010	59110	26.75	98.3	170	77.3	1.051	501.1			0.7	4.89		51	Male	Mexican American	Living with partner	0	10291.13983	Less Than 9th Grade	2058.227966	8.4	2.1	240	now	heavy	1680	no	1	yes	No
2011-2012	63732	25.9	93	173.4	77.8		519.3			2.02	5.43		60	Male	Other Hispanic	Married	0.89	5649.75477	High school graduate/GED or equivalent	1129.950954	6.1	1.6	170	now	heavy	20160	no	1	yes	Yes
2011-2012	64721	31.4	114.1	176	97.2		532.1	2.896	1.242	1.03	4.5	7133.0286	56	Male	Non-Hispanic Black	Divorced	1.08	17151.44028	9-11th grade (Includes 12th grade with no diploma)	3430.288056	9	3.1	229	now	heavy		no	1	yes	Yes
2015-2016	85471	21.7	85.2	162.6	57.4		544.3	2.043	1.016	1.99	4.5	10055.68482	63	Male	Other Race - Including Multi-Racial	Married	0.96	24931.40653	9-11th grade (Includes 12th grade with no diploma)	4986.281306	9.6	1.9	182	now	heavy		no	1	yes	Yes
2015-2016	87235	22.2	74.8	169.8	63.9		556.4			1.71	4.84		43	Male	Non-Hispanic Black	Living with partner	0.87	17830.14508	High school graduate/GED or equivalent	3566.029017	8.4	2.4	198	now	heavy	18720	no	1	yes	No
2015-2016	89054	53.8		179.6	173.4		573.1			0.8	4.99		49	Male	Non-Hispanic Black	Married		14429.70398	Less than 9th grade	2885.940796	8.7	1.8	167	now	heavy	360	no	1	yes	Yes
2011-2012	68841	32.9	117.9	195.6	125.7		579.9			0.91	4.55		49	Male	Non-Hispanic Black	Married	2.75	21090.87955	Some college or AA degree	4218.17591	4.4	1.8	218	now	heavy	29760	no	1	no	No
2011-2012	64184	28.9	108.8	172.9	86.3		600.5			1.14	6.18		67	Male	Non-Hispanic White	Divorced	0.66	36780.1511	9-11th grade (Includes 12th grade with no diploma)	7356.030219	11	1.8	196	now	heavy	840	no	1	yes	Yes
2013-2014	83381	36.6	129.6	180.9	119.8	1.251	600.5			1.06	3.7		59	Male	Other Race - Including Multi-Racial	Divorced	1.31	21549.39728	High school graduate/GED or equivalent	4309.879456	5.7	1	243	now	heavy	240	no	1	yes	Yes
2015-2016	89103	31.8	108.2	170.6	92.6		606.8	2.948	1.05	1.09	4.53	3894.890477	64	Male	Mexican American	Married	2.23	9656.736426	Less than 9th grade	1931.347285	7.3	2.2	240	now	heavy	720	no	1	no	Yes
2013-2014	78251	32.4	107.8	175.5	99.8	1.258	640.9			0.78	2.66		40	Male	Mexican American	Married	0.9	34563.73373	9-11th grade (Includes 12th grade with no diploma)	6912.746747	8.8	3	290	now	heavy		no	1	yes	Yes
2009-2010	60601	32.15	111.2	177.5	101.3	1.384	642.8	2.431	3.556	0.83	4.89	5572.2676	51	Male	Other Hispanic	Never married	4.54	11822.12867	College Graduate or above	2364.425734	5.9	1.7	178	now	heavy	1800	no	1	yes	Yes
2007-2008	43151	26.73	89.5	176.2	83	1.452	660	3.569	0.847	1.58	5.53	0	50	Male	Non-Hispanic Black	Divorced	5	24207.02711	High School Grad/GED or Equivalent	4841.405422	6.3	2.2	247	now	heavy	21600	no	1	no	No
2013-2014	82153	32.6	105.4	168.9	93	1.041	685.3	2.612	1.061	1.32	4.42	9061.014926	53	Male	Mexican American	Married	0.88	15398.47314	Less than 9th grade	3079.694628	5.9	1.5	229	now	heavy	6720	no	1	no	No
2013-2014	78597	25.7	98.2	159.5	65.4	1.172	703.2	2.56	1.219	1.09	4.22	6253.352192	61	Male	Mexican American	Married		12589.62725	Less than 9th grade	2517.92545	7.7	2.9	285	now	heavy	11520	no	1	no	No
2015-2016	87231	29.2	112	185	99.9		708.1		4.527	0.85	5.51	14047.79903	57	Male	Mexican American	Married	2.13	32960.80077	Some college or AA degree	6592.160154	7.7	3.2	234	now	heavy	6240	no	1	no	Yes
2013-2014	73706	30.8	113.1	172.7	91.9	0.921	728.3	1.836	2.111	1.06	3.85	15530.70661	54	Male	Non-Hispanic White	Married	1.44	26393.19883	Some college or AA degree	5278.639766	10.5	2.6	151	now	heavy	20040	no	1	yes	No
2011-2012	71025	32.1	110	168	90.6		734.8			0.96	6.1		61	Male	Non-Hispanic Black	Never married	0.28	9722.610426	9-11th grade (Includes 12th grade with no diploma)	1944.522085	5.9	1.2	206	now	heavy	4800	no	1	yes	Yes
2009-2010	54725	31.69	107.6	163.3	84.5	1.144	736		12.385	0.59	8.56	31175.2124	62	Male	Non-Hispanic White	Divorced	2.95	67282.73779	Some College or AA degree	13456.54756	7.3	2.5	218	now	heavy	600	no	1	yes	Yes
2015-2016	89800	34.6	122	168	97.6		741.5	3.181	1.547	1.6	5.48	6828.489162	60	Female	Non-Hispanic Black	Never married	3.54	14309.13042	College graduate or above	2861.826083	7.3	2.4	271	now	heavy		no	1	yes	No
2015-2016	84002	32	110.6	175.1	98.1		759.1			1.16	4.86		48	Male	Non-Hispanic White	Divorced	5	124749.8597	Some college or AA degree	24949.97194	21	16.1	260	now	heavy	15840	no	1	yes	No
2007-2008	43612	26.88	92.5	159.4	68.3	0.755	841.4			0.93	6.03		56	Female	Non-Hispanic Black	Married	1.57	22368.06842	9-11th Grade (Includes 12th grade with no diploma)	4473.613684	9.5	3.5	366	now	heavy	14400	no	1	yes	No
2011-2012	64499	28.3	101.2	169.1	80.9		842.4		5.126	1.01	6.28	4262.2792	63	Male	Mexican American	Married	3.24	10164.29078	Some college or AA degree	2032.858155	7.6	2.4	160	now	heavy		no	1	no	Yes
2013-2014	73914	24.8	101.9	160.3	63.6	0.833	858.3			1.53	6.1		52	Female	Other Race - Including Multi-Racial	Never married		18670.39418	Some college or AA degree	3734.078835	6.8	1.8	186	now	heavy	360	no	1	no	No
2013-2014	79407	23	84.3	159.9	58.9	0.918	867			2.07	5.53		43	Female	Non-Hispanic Black	Never married	0.04	25380.17528	9-11th grade (Includes 12th grade with no diploma)	5076.035056	4.1	1.3	258	now	heavy		no	1	yes	No
2013-2014	81610	25.1	87	169.1	71.8	1.148	871.1	1.836	1.027	1.4	3.7	6894.633663	60	Male	Mexican American	Married		12835.20014	Less than 9th grade	2567.040028	7.4	1.9	207	now	heavy	2400	no	1	no	Yes
2015-2016	90707	44.2	145.8	178	140.1		884.8			1.09	4.16		50	Male	Non-Hispanic White	Divorced	0.85	29622.78084	Some college or AA degree	5924.556167	13.2	3.1	242	now	heavy	80	no	1	yes	No
2013-2014	83507	27.5	103.6	177.4	86.4	1.065	884.9	3.491	1.976	1.24	5.64	11630.63093	50	Male	Other Hispanic	Married	1.23	19765.33087	Some college or AA degree	3953.066174	11.7	2.7	279	now	heavy	13440	no	1	no	No
2013-2014	75845	33.2	117.3	183.7	112.1	0.902	886.7			1.03	3.34		59	Male	Mexican American	Separated	2.56	18734.42821	Some college or AA degree	3746.885641	7.2	1.6	155	now	heavy	3600	no	1	yes	No
2013-2014	76889	31.4	107.8	154.6	75.1		921.2			0.88	4.42		65	Female	Non-Hispanic Black	Never married	5	21991.45152	High school graduate/GED or equivalent	4398.290304	5.5	2.4	135	now	heavy		no	1	yes	Yes
2007-2008	45858	26.51	92.5	156.6	65	1.118	932.7			2.2	5.2		49	Male	Non-Hispanic Black	Never married	0.77	23184.10114	9-11th Grade (Includes 12th grade with no diploma)	4636.820228	5.1	1.8	261	now	heavy		no	1	yes	Yes
2007-2008	44578	26.13	101.6	178	82.8	1.148	935.7	2.56	0.723	2.2	5.09	13389.5474	53	Male	Non-Hispanic White	Separated	3.39	28792.68515	High School Grad/GED or Equivalent	5758.53703	10.1	1.6	218	now	heavy		no	1	yes	Yes
2011-2012	65594	21.9	80.7	156.4	53.5		955.3	2.56	2.687	2.09	5.9	5432.9682	60	Female	Non-Hispanic Black	Separated	1.74	10604.37964	High school graduate/GED or equivalent	2120.875928	6.9	2.8	310	now	heavy	800	no	1	yes	Yes
2007-2008	42613	38.61	124.8	173.1	115.7	0.977	961.9			1.24	5.95		52	Male	Mexican American	Married	5	17312.52284	Less Than 9th Grade	3462.504568	9	3.1	243	now	heavy		no	1	yes
2013-2014	81379	33.6	118.1	182	111.2	1.022	980.7			1.01	4.45		48	Male	Mexican American	Married	3.63	34309.71476	9-11th grade (Includes 12th grade with no diploma)	6861.942951	6.9	1.4	92	now	heavy	2640	no	1	yes	No
2013-2014	73558	28.6	107.6	176.8	89.5	0.991	996.9			1.29	4.4		54	Male	Non-Hispanic White	Married	1.78	24471.76963	High school graduate/GED or equivalent	4894.353925	12.6	3.4	314	now	heavy	40	no	1	yes	Yes
2007-2008	46187	29.76	100	169.6	85.6	1.085	1041.5			0.59	4.53		56	Male	Other Hispanic	Married	0.79	11008.37228	Less Than 9th Grade	2201.674456	11.2	4.2	292	now	heavy		no	1	yes
2015-2016	90522	27	92.3	160.8	69.7		1068.6	3.827	1.581	1.16	5.72	16543.29854	40	Male	Mexican American	Married	2.72	41016.37122	High school graduate/GED or equivalent	8203.274243	4.9	1.4	160	now	heavy	480	no	1	no	Yes
2009-2010	56028	32.16	110.3	168.3	91.1	1.18	1081.4			0.78	4.84		52	Male	Mexican American	Married	0.82	19364.17167	9-11th Grade (Includes 12th grade with no diploma)	3872.834334	8.2	2.1	222	now	heavy	14400	no	1	yes	Yes
2015-2016	84765	43.3	113.8	154.3	103.2		1107.3			1.03	6.8		44	Female	Other Hispanic	Married	0.75	19411.81672	9-11th grade (Includes 12th grade with no diploma)	3882.363344	8.4	2.6	250	now	heavy		no	1	yes	Yes
2009-2010	58683	25.87	102.5	183.5	87.1	0.844	1127.7	2.845	1.558	1.22	4.78	7224.1432	46	Male	Non-Hispanic White	Divorced	1.36	15643.49093	High School Grad/GED or Equivalent	3128.698187	14.2	0.5	191	now	heavy		no	1	yes	No
2007-2008	42826	19.74	80	171.4	58	0.997	1151.4			2.82	5.04		47	Female	Non-Hispanic Black	Never married	0.17	28439.53401	9-11th Grade (Includes 12th grade with no diploma)	5687.906801	6.1		629	now	heavy	4800	no	1	yes
2013-2014	77010	25.6	87.6	163.8	68.7	0.802	1174.3	2.948	1.163	1.42	4.91	15140.61229	44	Male	Mexican American	Divorced	0.69	33446.01141	High school graduate/GED or equivalent	6689.202282	8.1	1.8	321	now	heavy	960	no	1	yes	Yes
2011-2012	68177	26.8	111	181.2	88		1177.6			1.19	4.16		62	Male	Non-Hispanic White	Married	1.19	32780.68252	College graduate or above	6556.136504	11	2.1	241	now	heavy		no	1	yes	Yes
2007-2008	46420	31.29	111.7	159.4	79.5	1.023	1207.1		5.114	0.91	5.87	2568.6474	73	Male	Mexican American	Married		5876.460616	Less Than 9th Grade	1175.292123	7.5	1.8	253	now	heavy		no	1	yes	Yes
2009-2010	51668	40.11	134.5	159	101.4		1212.4			1.32	3.83		70	Female	Non-Hispanic Black	Divorced	0.49	13372.6483	9-11th Grade (Includes 12th grade with no diploma)	2674.529659	6.2	1.6	138	now	heavy	40	no	1	yes
2011-2012	69993	48.3	132.5	156.6	118.4		1256.6			1.19	7.03		40	Female	Other Hispanic	Never married	1.29	37801.89955	9-11th grade (Includes 12th grade with no diploma)	7560.37991	11.1	2.4	280	now	heavy		no	1	no	No
2015-2016	93337	21		169.8	60.6		1305.5	2.845	1.953	0.98	4.73	5886.857787	75	Male	Non-Hispanic Black	Divorced		12734.20841	College graduate or above	2546.841682	6.1	2.2	257	now	heavy		no	1	yes	Yes
2013-2014	75093	40.2	127.7	169.2	115	1.341	1381			1.01	3.67		48	Female	Non-Hispanic Black	Divorced	1.29	31630.37835	Some college or AA degree	6326.07567	10.6	2.8	80	now	heavy	1200	no	1	yes	Yes
2015-2016	83987	30.5	113.4	178.4	97.1		1440.6	2.017	1.953	0.98	3.9	4322.539014	68	Male	Mexican American	Married	0.35	9350.338441	Less than 9th grade	1870.067688	8.5	1.6	201	now	heavy		no	1	yes	Yes
2007-2008	47603	25.77	92.9	171.5	75.8	1.009	1544.8	1.836	4.222	1.22	4.99	6040.0418	52	Male	Mexican American	Living with partner		10689.52158	9-11th Grade (Includes 12th grade with no diploma)	2137.904316	8.9	2.8	239	now	heavy		no	1	yes
2011-2012	63352	22.9		184.8	78.1		1836.2	3.75	1.05	1.11	5.35	0	64	Male	Non-Hispanic White	Married	5	127168.6683	High school graduate/GED or equivalent	25433.73366	4.9	1.5	165	now	heavy	1200	no	1	yes	No
2007-2008	48642	28.37	97.4	173.2	85.1	1.132	1915.7	3.258	1.784	0.88	4.97	4647.9944	53	Male	Other Hispanic	Married	1.18	9994.97837	High School Grad/GED or Equivalent	1998.995674	6.4	2	189	now	heavy	2080	no	1	no	No
2015-2016	91586	35.4	111.7	160.5	91.2		558			1.81	4.4		68	Female	Mexican American	Married	3.14	8204.936711	High school graduate/GED or equivalent	1640.987342	12.5	3.1	351	now	heavy		osteoarthritis	1	yes	Yes
2011-2012	65403	39	129.6	170.9	113.9		672.7			0.93	3.75		52	Male	Non-Hispanic White	Separated	1.16	35666.13848	Less than 9th grade	7133.227695	9.8	2.9	160	now	heavy	5000	osteoarthritis	1	no	Yes
2011-2012	70210	30.2	105.7	176.1	93.8		1291.5		7.519	0.83	5.61	22231.644	47	Male	Mexican American	Widowed	1.5	55523.84977	Some college or AA degree	11104.76995	8.2	1.9	109	now	heavy	5040	osteoarthritis	1	yes	Yes
2007-2008	44431	39.62	106.4	159.5	100.8	0.962	276.6			1.34	7.19		47	Female	Other Hispanic	Divorced	1.75	17303.36296	Less Than 9th Grade	3460.672592	10.3	2.4	288	now	heavy	6240	osteoarthritis	1	yes	No
2007-2008	49595	30.64	107	174.6	93.4	0.977	295.9			0.59	2.59		46	Male	Non-Hispanic White	Married	1.99	28516.56842	High School Grad/GED or Equivalent	5703.313683	19.8	3.8	197	now	heavy		osteoarthritis	1	yes	No
2015-2016	86748	34.9	113.5	174.6	106.5		550.9			1.94	4.5		63	Male	Non-Hispanic Black	Never married	0.71	13381.91364	9-11th grade (Includes 12th grade with no diploma)	2676.382728	9.6	2.8	262	now	heavy	1680	osteoarthritis	1	yes	Yes
2015-2016	84285	32.6	102.1	162.6	86.2		556.9	4.215	1.05	1.06	5.77	17245.54068	44	Female	Other Race - Including Multi-Racial	Married	0.54	39643.1789	Some college or AA degree	7928.635779	11.1	2	254	now	heavy	3600	osteoarthritis	1	yes	Yes
2011-2012	70622	28.5	112	181.5	94		668.7			1.27	4.16		50	Male	Mexican American	Married	4.59	31800.58848	Less than 9th grade	6360.117696	8.2	1.5	458	now	heavy	600	osteoarthritis	1	yes	No
2013-2014	79800	53.9	140.2	151.8	124.3		695.7	1.758	3.127	0.98	4.16	19335.71587	55	Female	Non-Hispanic White	Married	2.58	32859.50901	9-11th grade (Includes 12th grade with no diploma)	6571.901801	13.8	3.7	293	now	heavy		osteoarthritis	1	no	No
2013-2014	83359	41.1	122.5	153.4	96.6	0.825	697.8			1.24	4.06		60	Female	Mexican American	Widowed		12840.79502	9-11th grade (Includes 12th grade with no diploma)	2568.159004	8.4	2.8	232	now	heavy		osteoarthritis	1	yes	No
2007-2008	49393	23.5	89.5	168.1	66.4	0.921	699.9	2.405	1.716	1.11	4.29	21684.1896	49	Male	Non-Hispanic Black	Divorced	1.42	38325.91072	Some College or AA degree	7665.182145	10.1	3.6	225	now	heavy		osteoarthritis	1	yes	Yes
2007-2008	49312	31.71	108.2	170.7	92.4	0.878	758.2			0.8	6.05		51	Female	Non-Hispanic Black	Never married	0.41	24289.86034	High School Grad/GED or Equivalent	4857.972068	7.5	3.4	294	now	heavy		osteoarthritis	1	yes	Yes
2013-2014	76704	29	115.5	159.5	73.9	0.87	815			1.11	5.97		50	Female	Non-Hispanic White	Married	0.6	29293.32197	Some college or AA degree	5858.664395	6.5	2.2	209	now	heavy	2160	osteoarthritis	1	no	Yes
2007-2008	51576	36.66	116.5	164.5	99.2	1.353	963.8	3.103	2.134	0.98	5.07	7567.4408	51	Male	Mexican American	Married	2.04	17312.52284	Less Than 9th Grade	3462.504568	7.4	2.8	228	now	heavy		osteoarthritis	1	yes	No
2009-2010	56487	24.44	91.7	160.3	62.8	0.898	980.9			1.01	3.13		51	Female	Other Hispanic	Married	1.64	12763.08785	Less Than 9th Grade	2552.61757	4.9	1.7	75	now	heavy	3600	osteoarthritis	1	yes
2009-2010	61459	53.39	155.7	186	184.7		1014.9			0.78	3.72		51	Male	Non-Hispanic Black	Separated	0.74	21077.98659	High School Grad/GED or Equivalent	4215.597318	12.5	3.1	301	now	heavy	13440	osteoarthritis	1	yes	Yes
2009-2010	57813	37.67		161.7	98.5		1057.9			0.93	2.92		45	Female	Non-Hispanic White	Separated	0.91	21347.0277	9-11th Grade (Includes 12th grade with no diploma)	4269.405539	8.1	2.1	143	now	heavy		osteoarthritis	1	no	No
2013-2014	76814	28.5	111.3	183.5	95.8	0.81	414.9			0.83	4.53		62	Male	Non-Hispanic White	Married	4.84	79078.25583	Some college or AA degree	15815.65117	10.6	1.8	232	former	mild		no	1	yes	Yes
2015-2016	90158	30.6	117.1	174.1	92.8		415.2	1.758	0.813	1.11	3.23	8220.700728	71	Male	Non-Hispanic White	Divorced	0.13	17782.68138	9-11th grade (Includes 12th grade with no diploma)	3556.536275	9.8	2.1	195	former	mild		no	1	yes	Yes
2009-2010	57050	31.74	115.2	170.7	92.5	0.789	435.5	2.586	1.344	1.37	4.58	5725.3068	78	Male	Other Hispanic	Married	4.37	12397.84201	College Graduate or above	2479.568402	4.4	1.3	138	former	mild		no	1	yes	Yes
2007-2008	47073	37.8	130.6	189.6	135.9	1.368	449.8	3.233	2.01	0.91	5.07	11213.4836	71	Male	Non-Hispanic White	Married	2.86	27269.72628	High School Grad/GED or Equivalent	5453.945256	5.5	1	188	former	mild	1260	no	1	yes	No
2015-2016	93311	28	108.1	172.2	83.1		453.8			0.83	3.49		76	Male	Other Hispanic	Married	5	11780.77077	High school graduate/GED or equivalent	2356.154154	6.8	1.2	211	former	mild	2520	no	1	yes	Yes
2015-2016	88175	27.2		157.4	67.3		461.2			0.8	3.03	0	68	Male	Other Race - Including Multi-Racial	Married	1.9	21397.80466	High school graduate/GED or equivalent	4279.560931	4.7	1	170	former	mild		no	1	yes	Yes
2009-2010	54943	25.3	88.9	170.2	73.3	0.76	469.4			1.81	4.11		65	Male	Other Hispanic	Divorced	2.77	8401.91118	High School Grad/GED or Equivalent	1680.382236	7.9	1.7	261	former	mild	1680	no	1	yes	Yes
2007-2008	41904	38.48	119.4	168	108.6	1.102	470.6			1.58	3.85		70	Female	Non-Hispanic White	Married	3.71	42441.24327	High School Grad/GED or Equivalent	8488.248654	8.1	2.2	232	former	mild	1080	no	1	yes	Yes
2011-2012	64582	23.5	91.5	168.2	66.6		480			1.27	3.41		59	Male	Other Race - Including Multi-Racial	Married	2.01	17078.4501	Some college or AA degree	3415.690021	5.8	1.7	190	former	mild		no	1	yes	No
2009-2010	53124	52.65	152.8	174.7	160.7		492.3			0.96	5.2		52	Male	Non-Hispanic White	Married	3.63	91691.33174	Some College or AA degree	18338.26635	9.6	1.5	194	former	mild		no	1	yes	Yes
2015-2016	90115	27.1	107.4	177.6	85.4		528.9	1.888	1.445	0.98	3.54	8487.403325	79	Male	Non-Hispanic White	Divorced	1.85	19510.41458	Some college or AA degree	3902.082916	6.8	2.1	140	former	mild		no	1	yes	Yes
2015-2016	84122	39.4	127.1	165.2	107.6		529.1			0.98	6.72		54	Male	Other Hispanic	Living with partner	2.12	26046.28844	9-11th grade (Includes 12th grade with no diploma)	5209.257687	10.3	3.2	292	former	mild		no	1	yes	Yes
2013-2014	78227	22.9	89.5	155.5	55.4		531.7	3.129	2.8	1.66	6.08	30846.69729	76	Female	Non-Hispanic White	Married	1.92	62034.54796	High school graduate/GED or equivalent	12406.90959	7.8	0.6	228	former	mild	720	no	1	yes	Yes
2015-2016	85745		119.4	169.5			542.4			1.22	3.65		78	Male	Non-Hispanic White	Married	1.76	88483.9355	Some college or AA degree	17696.7871	9.1	1.9	193	former	mild	960	no	1	yes	No
2007-2008	50280	41.04	130.5	174.8	125.4	1.18	550.8			1.14	4.27		58	Male	Other Hispanic	Married	5	11432.68127	College Graduate or above	2286.536255	7.9	2.3	206	former	mild		no	1	yes	Yes
2015-2016	93286	27.8	97.6	152.4	64.5		561.2		5.25	1.11	5.56	7096.616519	56	Female	Mexican American	Widowed	1.5	17973.11603	Some college or AA degree	3594.623205	7.1	2.8	274	former	mild	720	no	1	yes	Yes
2009-2010	52577	23.46	87	171	68.6	0.868	572	2.069	1.502	1.34	4.11	15773.0234	78	Male	Non-Hispanic White	Widowed	5	33464.06304	College Graduate or above	6692.812607	6.1	2.2	233	former	mild	1240	no	1	no	Yes
2011-2012	70330	29.5	104.9	155.9	71.7		581.5	3.155	1.4	0.85	4.65	4343.7834	77	Male	Other Race - Including Multi-Racial	Married	1.33	8909.879599	9-11th grade (Includes 12th grade with no diploma)	1781.97592	8.1	1.7	307	former	mild	40	no	1	yes	Yes
2015-2016	83785	35.9	108	145.2	75.6		584.9			1.91	5.3		60	Female	Other Hispanic	Divorced	5	10191.91435	College graduate or above	2038.382869	8.5	2.5	233	former	mild	720	no	1	yes	Yes
2011-2012	66944	29.3	111.4	171.8	86.6		603			1.68	5.59		72	Male	Non-Hispanic White	Married	2.15	85970.3074	College graduate or above	17194.06148	6.3	1.7	171	former	mild	680	no	1	yes	Yes
2015-2016	88450	25.6	94.2	174.3	77.7		610.9			0.88	6.59		49	Male	Other Race - Including Multi-Racial	Married	2.06	12770.51027	High school graduate/GED or equivalent	2554.102053	3.7	1.1	179	former	mild		no	1	yes	Yes
2013-2014	77822	37	132	175.1	113.3	0.728	642.7	1.655	2.055	0.98	3.57	8135.717611	77	Male	Non-Hispanic White	Widowed	1.2	16345.91741	Less than 9th grade	3269.183481	6.9	1.1	200	former	mild	360	no	1	yes	No
2011-2012	62651	39.5	136.3	170.2	114.4		642.9			1.09	6.98		55	Male	Non-Hispanic White	Divorced	2.69	155918.1725	High school graduate/GED or equivalent	31183.63451	8.8	2.7	334	former	mild	17040	no	1	yes	No
2007-2008	46470	29.06	110.9	169.5	83.5	0.997	653.3	1.707	1.784	1.16	3.7	27578.7252	66	Male	Non-Hispanic White	Married		64692.84828	High School Grad/GED or Equivalent	12938.56966	6.1	1.6	244	former	mild	720	no	1	no	Yes
2007-2008	45262	41.3		170.1	119.5		653.9			0.83	3.54		61	Male	Non-Hispanic Black	Married	2.34	7783.324159	Some College or AA degree	1556.664832	7.3	2.8	275	former	mild		no	1	yes	No
2013-2014	74205	22.2	81.3	165.3	60.6	1.032	655.4	2.431	0.632	1.53	4.24	3413.398067	65	Male	Other Race - Including Multi-Racial	Married	5	6858.045662	College graduate or above	1371.609132	6.6	2.5	218	former	mild	1200	no	1	yes	No
2015-2016	88692	33.9	116.4	176.7	106		655.5	2.276	1.344	1.06	3.96	29019.66894	71	Male	Non-Hispanic White	Married	5	66708.95095	Some college or AA degree	13341.79019	6.8	1.7	223	former	mild		no	1	no	Yes
2007-2008	47793	33.03	115.5	174.7	100.8	0.962	655.6		6.21	0.96	6.36	4758.7196	56	Male	Mexican American	Married	5	10233.08049	Some College or AA degree	2046.616097	6.6	2	214	former	mild		no	1	yes	Yes
2007-2008	43558	24.15	108.5	181.9	79.9	0.802	657	1.81	0.576	1.5	3.57	22819.3648	69	Male	Non-Hispanic White	Living with partner	5	46872.22801	College Graduate or above	9374.445603	5.6	2.1	157	former	mild		no	1	yes	Yes
2009-2010	52065	44.05	145.6	180.5	143.5		659.1			0.72	3.83		66	Male	Mexican American	Married	5	7737.568458	Some College or AA degree	1547.513692	6.8	1.7	268	former	mild		no	1	yes	No
2011-2012	65633	26.8	96.9	166.4	74.1		665.1	2.146	1.919	1.19	4.22	14004.2824	57	Male	Non-Hispanic White	Never married	0.04	36617.55692	Some college or AA degree	7323.511384	6.8	1.6	206	former	mild	3120	no	1	no	Yes
2013-2014	76793	42.4	130.2	162.1	111.5	1.124	665.8			0.83	5.48		45	Female	Mexican American	Married	2.1	21562.3922	Some college or AA degree	4312.47844	8.4	2	354	former	mild	2880	no	1	yes	Yes
2013-2014	81886	44.6	137.8	178.1	141.6	1.103	665.9		6.334	0.75	5.59	16142.93127	47	Male	Other Hispanic	Married	4.67	35660.16043	Some college or AA degree	7132.032086	12.6	3.1	304	former	mild	2760	no	1	yes	Yes
2011-2012	67509	25.8	104	171.9	76.2		669.7			1.58	3.98		79	Male	Non-Hispanic White	Never married	3.67	70856.7012	College graduate or above	14171.34024	6.6	1.3	233	former	mild	1440	no	1	yes	Yes
2015-2016	85928	29.3	107.3	177.4	92.2		669.7	3.155	2.495	0.93	5.22	65659.58304	66	Male	Non-Hispanic White	Married	4.37	150934.937	Some college or AA degree	30186.98741	7.8	1.9	288	former	mild	2100	no	1	yes	Yes
2013-2014	79119	35.5		167.5	99.6		671.8			1.55	7.76		56	Female	Non-Hispanic White	Never married	0.74	130387.6582	High school graduate/GED or equivalent	26077.53164	11.2	2.6	515	former	mild		no	1	yes	Yes
2009-2010	56079	29.94	99.2	156.8	73.6	0.796	683.6	2.87	2.303	1.06	4.99	17199.3106	71	Female	Non-Hispanic White	Married	2.75	36689.33505	High School Grad/GED or Equivalent	7337.86701	6.3	1.5	243	former	mild	120	no	1	yes
2015-2016	87645	38.8	121	164.3	104.8		685.3			0.98	4.91		42	Female	Non-Hispanic White	Married	2.67	112529.3314	9-11th grade (Includes 12th grade with no diploma)	22505.86628	11.4	2.1	203	former	mild	240	no	1	no	Yes
2007-2008	51158	38.35	112.6	160.1	98.3	1.117	692.7	3.181	3.206	1.03	5.69	4793.6022	54	Female	Mexican American	Married	1.55	9784.257815	Some College or AA degree	1956.851563	4.4	1.8	182	former	mild	30640	no	1	yes	Yes
2015-2016	86999	27.6	111.7	187.3	96.7		703.7			1.14	4.45		76	Male	Non-Hispanic Black	Widowed	2.1	13279.20808	High school graduate/GED or equivalent	2655.841616	7.5	3	188	former	mild	480	no	1	yes	Yes
2007-2008	43853	29.09	108.2	168.4	82.5	0.89	704.3			0.93	3.78		77	Male	Other Hispanic	Married	1.46	13642.04274	Less Than 9th Grade	2728.408547	8.1	1.9	279	former	mild		no	1	yes	No
2007-2008	47377	23.31	81	162.7	61.7	0.873	704.5	2.896	1.366	1.19	4.71	31351.4364	53	Male	Other Race - Including Multi-Racial	Married	1.39	74245.82713	College Graduate or above	14849.16543	4.7	1.7	168	former	mild	1200	no	1	no	No
2013-2014	78127	24.9	94	167.3	69.6	1.074	713	1.655	1.05	0.88	3.03	10655.78137	67	Male	Other Race - Including Multi-Racial	Married	3.81	21429.41186	High school graduate/GED or equivalent	4285.882372	6	1.7	189	former	mild	1200	no	1	yes	Yes
2015-2016	88791	37.5	123.2	170.5	108.9		716.1			1.01	3.83		66	Male	Other Hispanic	Married	4.98	7169.121119	College graduate or above	1433.824224	9.1	1.7	249	former	mild	840	no	1	yes	Yes
2015-2016	86669	27.6	93	149.8	62		718.3			1.03	3.67		76	Male	Other Race - Including Multi-Racial	Married	0.81	20072.65411	9-11th grade (Includes 12th grade with no diploma)	4014.530821	5.2	1.8	216	former	mild		no	1	yes	Yes
2009-2010	60135	30.56	112.3	178.7	97.6	1.079	728.4	1.991	2.777	1.4	4.65	3135.1646	69	Male	Mexican American	Widowed	3.49	6649.123831	Less Than 9th Grade	1329.824766	6.4	2.3	170	former	mild	1080	no	1	no	Yes
2011-2012	65736	28.2	102.7	163.7	75.6		729.3	1.034	1.298	1.14	2.77	8588.2202	71	Male	Other Race - Including Multi-Racial	Married	1.18	17615.98168	High school graduate/GED or equivalent	3523.196336	6.6	2.4	220	former	mild		no	1	yes	Yes
2007-2008	49050	30.31	115.6	183.7	102.3	1.023	745.6			1.09	5.15		61	Male	Non-Hispanic White	Married	5	78319.42593	College Graduate or above	15663.88519	4.4	1.6	224	former	mild	1560	no	1	yes	Yes
2007-2008	42074	25.47	106.3	179	81.6	0.676	748.5			1.37	4.58		77	Male	Non-Hispanic White	Married		29506.01983	College Graduate or above	5901.203966	7.1	1.6	183	former	mild	1920	no	1	no	Yes
2013-2014	81988	33.7	127.8	181.4	111	0.866	750.1			0.96	3.83		65	Male	Non-Hispanic White	Divorced	0.93	150846.9497	9-11th grade (Includes 12th grade with no diploma)	30169.38995	7.3	1.9	225	former	mild		no	1	yes	Yes
2009-2010	54104	32	117.2	183.2	107.4	1.133	753.2			1.11	3.49		65	Male	Non-Hispanic White	Married	5	71422.8485	College Graduate or above	14284.5697	8	2	199	former	mild	3120	no	1	no	No
2015-2016	89801	31.4	113.7	174.3	95.5		757.5			1.32	3.23		67	Male	Mexican American	Married	2.09	8214.432914	Some college or AA degree	1642.886583	6.9	1.6	160	former	mild	1200	no	1	yes	Yes
2009-2010	56597	21.14	80.1	174.8	64.6	0.817	758.1	2.146	1.197	1.11	3.8	41689.603	48	Male	Non-Hispanic White	Divorced	5	94447.57449	College Graduate or above	18889.5149	6.1	1.9	292	former	mild	2520	no	1	no	Yes
2015-2016	86026	34.4	121.8	169.8	99.1		758.4			1.47	2.9		61	Male	Mexican American	Married	1.32	9630.94732	High school graduate/GED or equivalent	1926.189464	8.1	0.9	158	former	mild	480	no	1	yes	No
2013-2014	76074	33.5	123.3	178.7	106.9	1.189	759.4	1.526	1.298	0.85	2.97	11002.26927	70	Male	Non-Hispanic Black	Married	3.2	21723.86959	9-11th grade (Includes 12th grade with no diploma)	4344.773917	8.2	2.3	247	former	mild		no	1	yes	Yes
2007-2008	44329	22.24		167.9	62.7		763.7			1.22	3.21		66	Male	Other Hispanic	Married	5	11716.75678	College Graduate or above	2343.351355	8.2	1.5	225	former	mild	600	no	1	yes	Yes
2007-2008	43859	33.46	127.5	175.8	103.4	1.083	765.7			0.85	3.1		79	Male	Non-Hispanic White	Married	0.8	8711.437723	9-11th Grade (Includes 12th grade with no diploma)	1742.287545	7.6	2.2	197	former	mild	1200	no	1	no	Yes
2013-2014	83374	34.6	109.4	169.6	99.5	1.368	766.1			0.75	2.82		61	Male	Non-Hispanic White	Divorced	5	89858.52867	College graduate or above	17971.70573	7.5	1.4	215	former	mild	240	no	1	no	No
2015-2016	89158	22.2	87.4	178	70.4		775.4	2.224	0.565	1.91	4.4	52496.71622	55	Male	Non-Hispanic White	Living with partner		123174.7266	High school graduate/GED or equivalent	24634.94531	5.2	1.7	237	former	mild	16800	no	1	yes	Yes
2007-2008	47868	27.05	98.8	169.6	77.8	0.95	777			1.24	4.5		72	Male	Non-Hispanic Black	Married	3.41	10007.13743	College Graduate or above	2001.427486	7.9	3	230	former	mild	800	no	1	yes	Yes
2007-2008	51282	35.64	116	163.6	95.4	1.188	778.2			1.22	3.65		69	Male	Other Hispanic	Divorced	1.73	9034.462	Less Than 9th Grade	1806.8924	5.4	2.2	390	former	mild	1440	no	1	yes	Yes
2011-2012	62527	25.8	95	166.3	71.3		780.8	2.379	0.7	1.4	4.09	4339.9228	79	Male	Non-Hispanic Black	Never married		10104.46505	9-11th grade (Includes 12th grade with no diploma)	2020.893009	8.3	1.6	193	former	mild	4800	no	1	yes	No
2007-2008	44290						783.3	2.845	0.892	1.19	4.45	7268.0894	71	Male	Non-Hispanic Black	Married	1.2	14119.21374	Less Than 9th Grade	2823.842748	6.9	2.2	261	former	mild		no	1	no	Yes
2011-2012	70425	23.9	105.1	180	77.5		789.6	0.828	0.756	1.01	2.17	27189.7902	77	Male	Non-Hispanic White	Married	3.3	67969.3196	9-11th grade (Includes 12th grade with no diploma)	13593.86392	14.5	1	113	former	mild	240	no	1	yes	No
2013-2014	83544	29.6	105	170	85.5	1.025	792.5	1.991	1.389	0.91	3.54	3039.671251	68	Male	Mexican American	Divorced	1.29	6107.170575	High school graduate/GED or equivalent	1221.434115	8.1	2.5	181	former	mild	2000	no	1	yes
2013-2014	80893	49.4	137.8	158.8	124.6		797.1			0.96	3.96		56	Female	Non-Hispanic White	Married	0.93	30423.22242	High school graduate/GED or equivalent	6084.644483	8.1	2	271	former	mild		no	1	yes	Yes
2007-2008	49810	30.27	117.9	179.1	97.1	1.095	797.6			1.19	3.72		73	Male	Non-Hispanic White	Married	5	27640.9212	College Graduate or above	5528.184239	4.6	1.3	147	former	mild	560	no	1	yes	Yes
2011-2012	62664	39.4	130	164.2	106.1		800			0.88	4.65		64	Male	Non-Hispanic White	Married	3.3	25763.17713	College graduate or above	5152.635426	5.3	1.8	169	former	mild	760	no	1	yes	Yes
2015-2016	91114	35.1	120.2	174.6	107		801.4	1.862	3.421	0.59	4.03	3242.562649	61	Male	Mexican American	Married	5	8039.39752	Some college or AA degree	1607.879504	10.3	2.9	315	former	mild	4080	no	1	yes	No
2011-2012	64637	35.5	122.5	166.3	98.1		801.8	1.81	1.569	1.06	3.59	7446.5192	77	Male	Other Hispanic	Married		16938.77212	9-11th grade (Includes 12th grade with no diploma)	3387.754424	6.7	2	202	former	mild		no	1	yes	Yes
2009-2010	57111	28.86	103.1	189.2	103.3	1.068	817			1.19	3.9		57	Male	Mexican American	Married	1.09	14173.04839	Some College or AA degree	2834.609679	8.2	1.3	248	former	mild		no	1	no	Yes
2009-2010	59444	37.39	100	149.7	83.8	0.821	828.7			1.55	7.55		71	Female	Mexican American	Divorced	4.46	14092.57024	Some College or AA degree	2818.514048	4.3	1	221	former	mild	1200	no	1	yes	Yes
2011-2012	62439	33	114	176.8	103		829.2			1.16	3.28		75	Male	Non-Hispanic White	Married	5	64726.72211	Some college or AA degree	12945.34442	6.9	2.2	285	former	mild	1080	no	1	yes	Yes
2009-2010	58419	40.74	124.5	165.5	111.6		829.3			2.48	4.24		75	Female	Non-Hispanic White	Married	5	38913.51297	Some College or AA degree	7782.702593	8.8	1.3	286	former	mild	1680	no	1	yes	Yes
2013-2014	74436	28.7	95.7	168	81.1	1.008	854.1			0.83	3.88		55	Male	Other Race - Including Multi-Racial	Married	3.14	22349.92022	High school graduate/GED or equivalent	4469.984044	7.5	3.3	200	former	mild	5100	no	1	yes	Yes
2011-2012	63879	23.6	99.6	168.8	67.2		859.9	2.25	1.152	1.19	3.96	18864.1534	76	Male	Non-Hispanic White	Widowed	3.31	39676.32776	College graduate or above	7935.265551	9.9	0.8	90	former	mild	720	no	1	yes	No
2013-2014	76988	25.4	88.8	164.1	68.3	0.82	863.8			1.06	3.88		67	Male	Other Race - Including Multi-Racial	Married	5	15588.41406	College graduate or above	3117.682812	6.1	1.3	134	former	mild	1920	no	1	no	Yes
2013-2014	75601	28.4	101	166.7	78.9	1.149	864.4			1.01	3.13		61	Male	Mexican American	Married	3.87	13539.19225	Some college or AA degree	2707.83845	7.4	2.2	250	former	mild	700	no	1	yes	Yes
2009-2010	54207	36.62	123	171.9	108.2	1.285	867.9	1.603	0.914	1.27	3.28	3708.643	62	Male	Other Hispanic	Divorced	5	8401.91118	College Graduate or above	1680.382236	7.5	2.8	235	former	mild	420	no	1	yes	Yes
2007-2008	43847	33.47	104	149.6	74.9		872.4	3.465	2.01	1.37	5.77	3591.809	65	Female	Mexican American	Divorced	1.22	7921.354103	9-11th Grade (Includes 12th grade with no diploma)	1584.270821	5.9	2.6	300	former	mild		no	1	yes	Yes
2015-2016	89902	29.8	109.4	173	89.3		872.9	2.457	4.482	0.93	5.43	6545.445591	73	Male	Non-Hispanic White	Married	1.24	15046.34011	Some college or AA degree	3009.268023	8	2.4	182	former	mild	720	no	1	no	Yes
2015-2016	93568	36.8	116.5	152.4	85.5		874			1.6	6.23		46	Female	Non-Hispanic White	Divorced	0.76	27021.81808	9-11th grade (Includes 12th grade with no diploma)	5404.363616	8.2	2.8	195	former	mild	1400	no	1	no	No
2009-2010	60011	26.18	94.4	167.2	73.2	1.082	876.6	2.069	0.96	1.32	3.83	4079.3398	67	Male	Mexican American	Married	3.09	8651.550531	9-11th Grade (Includes 12th grade with no diploma)	1730.310106	5.3	1.9	215	former	mild	2640	no	1	yes	No
2007-2008	47455	40.7	125.5	169.4	116.8	1.206	883.7			0.93	4.19		73	Male	Non-Hispanic White	Married	5	29102.44655	9-11th Grade (Includes 12th grade with no diploma)	5820.489311	5.5	1.3	202	former	mild	3360	no	1	no	Yes
2009-2010	53971	24.99	95.3	170.9	73		885.5			0.75	3.44		50	Male	Other Race - Including Multi-Racial	Married	0.86	18565.93236	9-11th Grade (Includes 12th grade with no diploma)	3713.186471	8.9	2.2	291	former	mild	320	no	1	yes	Yes
2011-2012	69250	34.1	113.7	165.9	93.9		887.4			0.83	5.72		56	Female	Non-Hispanic Black	Widowed	2.97	18017.33629	College graduate or above	3603.467258	6.4	3.2	321	former	mild	3600	no	1	yes	No
2013-2014	80285	29.3	95.2	164.4	79.1	1.062	892.4	2.327	1.411	1.58	4.55	9923.498402	50	Male	Other Race - Including Multi-Racial	Married	5	21653.06732	College graduate or above	4330.613464	8.2	3.9	281	former	mild	800	no	1	yes	Yes
2007-2008	43575	50.82	140.1	149.9	114.2	1.102	893.5			1.19	4.71		47	Female	Non-Hispanic Black	Married	1.51	25268.75556	High School Grad/GED or Equivalent	5053.751113	5.3	2	201	former	mild	240	no	1	no
2011-2012	62772	38.1	105.7	146.5	81.7		904.7			1.4	6.98		46	Female	Mexican American	Never married	5	31080.28761	College graduate or above	6216.057521	10.4	2.8	290	former	mild	720	no	1	yes	No
2013-2014	78192	29.4	103.4	174.7	89.8	0.999	907.3			1.6	3.78		66	Male	Non-Hispanic Black	Married	4.84	16780.0428	College graduate or above	3356.00856	6.6	2.2	225	former	mild	240	no	1	yes	Yes
2009-2010	55174	36.13	112.7	158.1	90.3	0.815	916.2	3.233	1.581	1.29	5.25	7140.7712	70	Female	Non-Hispanic Black	Married	2.06	12306.41004	9-11th Grade (Includes 12th grade with no diploma)	2461.282009	6.4	1.5	301	former	mild	440	no	1	yes	Yes
2011-2012	65179	29.2	101.7	174.9	89.3		917.1			0.75	6.98		48	Male	Other Race - Including Multi-Racial	Married	5	22559.45521	College graduate or above	4511.891042	4.9	1.5	272	former	mild	1080	no	1	yes	Yes
2009-2010	51976	27.78	108	178.3	88.3	1.043	922.1	2.819	1.614	1.29	4.86	16843.8894	79	Male	Non-Hispanic White	Married	5	34860.62086	College Graduate or above	6972.124173	7.3	2.1	236	former	mild	720	no	1	yes	No
2013-2014	78467	22.8	93.8	160.6	58.8	0.876	927.8	3.129	1.276	2.09	5.82	6179.19696	69	Female	Non-Hispanic Black	Married	5	13711.8215	High school graduate/GED or equivalent	2742.3643	6.6	2	231	former	mild	1400	no	1	yes	Yes
2015-2016	85442	24	95.6	161.8	62.8		941.5	2.069	1.129	1.16	3.75	10588.60857	64	Male	Other Race - Including Multi-Racial	Married	5	20836.65491	College graduate or above	4167.330981	7.6	2.2	273	former	mild	480	no	1	yes	Yes
2013-2014	81952	25.2	96.1	184.3	85.7	0.989	942.9	1.965	1.694	1.19	3.93	34228.32903	56	Male	Other Race - Including Multi-Racial	Married	3.54	74686.19259	College graduate or above	14937.23852	7.4	2.3	212	former	mild		no	1	no	Yes
2013-2014	73643	25.8	94.1	168.9	73.6	0.834	951.4			0.91	3.18		62	Male	Other Race - Including Multi-Racial	Married	0	15654.36547	Some college or AA degree	3130.873093	8.6	2.3	220	former	mild	4800	no	1	yes	Yes
2015-2016	90927		87.7				954.3			1.37	6.28		63	Male	Mexican American	Widowed	2.89	8113.690331	Less than 9th grade	1622.738066	5.2	1.2	183	former	mild	5760	no	1	yes	No
2011-2012	66612	25.9	92.8	157.7	64.5		962.1			1.6	3.67		64	Male	Other Hispanic	Married	5	10911.76145	College graduate or above	2182.352291	5.1	1	181	former	mild	1440	no	1	yes	Yes
2015-2016	92988	64.5	137.1	165.1	175.9		979.8	4.06	0.666	1.58	5.95	9032.81766	51	Female	Non-Hispanic Black	Married	2.38	19539.41929	Some college or AA degree	3907.883858	3.9	1.4	203	former	mild	1920	no	1	yes	Yes
2015-2016	93028	43.2	138.5	173.3	129.8		992.3	2.276	1.389	0.91	3.83	2886.084486	61	Male	Other Hispanic	Married	5	7155.568905	College graduate or above	1431.113781	8.6	2.2	524	former	mild	240	no	1	yes	Yes
2013-2014	78386	22.9	84	172.4	68.1	1.139	1028.6	2.198	3.635	1.09	4.94	10111.75025	44	Male	Other Race - Including Multi-Racial	Married	2.51	17184.11412	College graduate or above	3436.822825	7	1.5	229	former	mild	3240	no	1	no	No
2011-2012	66396	41.2	128.1	161.3	107.1		1033.3	3.155	1.942	0.88	4.91	8069.0022	46	Female	Other Race - Including Multi-Racial	Never married	1.08	19401.998	Less than 9th grade	3880.399599	7.9	3.6	321	former	mild		no	1	yes	Yes
2013-2014	74656	37.9	131.2	186.6	131.8	1.03	1041.7			1.06	3.88		62	Male	Non-Hispanic White	Married	5	85652.52326	College graduate or above	17130.50465	11.4	3.9	274	former	mild	22560	no	1	yes	Yes
2007-2008	48069	35.24	107	159.8	90	1.059	1042.3			1.16	4.68		59	Female	Non-Hispanic White	Divorced	5	93850.39806	College Graduate or above	18770.07961	8.1	1.8	295	former	mild	480	no	1	no	No
2009-2010	59666	27.62	94.3	179.1	88.6	1.122	1069.5			1.06	3.75		66	Male	Non-Hispanic Black	Married	2.31	7880.264766	9-11th Grade (Includes 12th grade with no diploma)	1576.052953	6.7	1.8	186	former	mild	2640	no	1	no	No
2007-2008	43214	37.15	119.6	166.5	103		1073.8	3.465	1.547	0.8	4.97	39071.9104	54	Female	Non-Hispanic White	Married	4.75	99351.69999	College Graduate or above	19870.34	10	4.9	465	former	mild	320	no	1	yes	Yes
2007-2008	45755	33.31	114.6	177.2	104.6	0.96	1104.5	3.543	2.032	0.8	5.28	10626.2062	57	Male	Non-Hispanic Black	Never married	5	21246.8262	College Graduate or above	4249.36524	7.7	3.1	124	former	mild	8400	no	1	yes	No
2015-2016	93081	28.3	95.2	159.6	72		1108.1		8.693	0.85	5.46	4320.789073	54	Male	Other Race - Including Multi-Racial	Married	1	10712.68152	Some college or AA degree	2142.536304	8.2	3.1	144	former	mild	1920	no	1	no	Yes
2007-2008	41514	29.65	111.9	171.7	87.4	1.095	1108.7			1.42	3.23		70	Male	Non-Hispanic White	Never married	4.33	31072.53457	College Graduate or above	6214.506913	6.8	1.6	263	former	mild	3180	no	1	yes	No
2009-2010	61486	29.95	98.2	179.3	96.3	1.125	1113.5			0.83	3.65		63	Male	Mexican American	Married	5	6969.169666	Some College or AA degree	1393.833933	6.6	2.1	152	former	mild		no	1	yes	Yes
2009-2010	56005	36.88	125	167.2	103.1	1.074	1156.8			0.88	3.98		60	Male	Other Hispanic	Divorced	4.16	5156.301912	Some College or AA degree	1031.260382	7.3	1.8	147	former	mild		no	1	yes	No
2007-2008	42220	28.57	108.7	172.9	85.4	1.04	1161.1			0.98	4.47		69	Male	Non-Hispanic White	Married	1.61	60831.92946	Some College or AA degree	12166.38589	8.7	3	230	former	mild	6960	no	1	yes	Yes
2013-2014	82898	25.8	97.2	159	65.3	0.868	1178.9			1.01	5.61		66	Male	Mexican American	Married	0.7	10553.69781	Less than 9th grade	2110.739562	5.3	1.6	172	former	mild		no	1	yes	Yes
2015-2016	87770	27.5	109.2	177.2	86.5		1188.5	2.302	1.411	1.11	4.06	71421.46916	68	Male	Non-Hispanic White	Living with partner		164180.0702	Some college or AA degree	32836.01403	10.6	2.3	235	former	mild	620	no	1	yes	Yes
2015-2016	90001	21.6	85	169	61.8		1215.1			1.47	4.84		76	Male	Other Race - Including Multi-Racial	Married	1.36	16382.2488	Less than 9th grade	3276.44976	4.1	1.4	250	former	mild	4200	no	1	yes	No
2011-2012	65316	30	103.8	177.6	94.6		1215.8			1.19	4.24		54	Male	Non-Hispanic Black	Married	5	27234.8811	College graduate or above	5446.97622	6.4	1.6	294	former	mild	1440	no	1	no	Yes
2015-2016	92437	31.4	111.1	185.4	108		1253.4	1.629	2.077	1.14	3.72	56853.86636	50	Male	Non-Hispanic White	Married	5	130692.7998	College graduate or above	26138.55995	9	2.2	183	former	mild	2640	no	1	yes	Yes
2013-2014	78095	21.5	77.7	156	52.4	0.947	1270.9			2.72	7.37		51	Female	Other Hispanic	Separated	0.02	19004.56417	Less than 9th grade	3800.912834	5.4	1.3	244	former	mild	840	no	1	yes	No
2007-2008	45216	31.05	105.7	175.2	95.3	1.04	1350.5	3.103	2.089	0.88	4.94	13277.168	41	Male	Non-Hispanic White	Divorced	0.74	32195.80834	9-11th Grade (Includes 12th grade with no diploma)	6439.161668	11.6	1.9	262	former	mild	7680	no	1	no	No
2015-2016	89862	54.2	141.8	157	133.6		1396.7			1.32	4.34		60	Female	Non-Hispanic Black	Married	3.06	22781.14454	Some college or AA degree	4556.228908	7.3	2.8	218	former	mild		no	1	yes	No
2007-2008	45310	24.27	85	164.9	66	1.243	1509.1			1.24	6.39		47	Female	Non-Hispanic Black	Never married		30101.6066	High School Grad/GED or Equivalent	6020.32132	8.1	2.8	355	former	mild	12300	no	1	yes	Yes
2009-2010	52444	23.68	91.2	168.1	66.9	0.893	1534.1			1.99	4.22		71	Male	Non-Hispanic Black	Married	1.16	12272.38472	High School Grad/GED or Equivalent	2454.476943	4.1	1.3	146	former	mild		no	1	yes	Yes
2013-2014	75625	42.4	131.6	158.2	106.1	0.924	1546.8	2.302	1.31	1.14	4.03	7075.743032	60	Female	Non-Hispanic Black	Never married	0.76	13970.98318	9-11th grade (Includes 12th grade with no diploma)	2794.196636	12	4.2	263	former	mild		no	1	yes	Yes
2009-2010	60183	37.38	120.5	164.7	101.4		1618.1			1.47	4.71		65	Male	Non-Hispanic White	Married	5	55847.96578	College Graduate or above	11169.59316	7.6	2	207	former	mild	3360	no	1	yes	Yes
2015-2016	88319	31.2	108.8	170.3	90.6		1841.8	2.069	1.219	1.16	3.8	69700.6633	67	Male	Non-Hispanic White	Married	5	160224.3685	College graduate or above	32044.87369	10	2	201	former	mild	3360	no	1	yes	No
2013-2014	75139	31.3	105.9	161.9	82.1	1.071	2148.8			0.8	4.45		44	Male	Other Race - Including Multi-Racial	Married	0.02	18394.18813	Less than 9th grade	3678.837627	10.4	2.2	196	former	mild	2160	no	1	no	No
2009-2010	60427	38.9	131.5	164.3	105		411.1	2.974	1.332	0.98	4.58	33340.3864	51	Female	Non-Hispanic White	Never married	1.91	72196.80189	Some College or AA degree	14439.36038	8.4	2.3	238	former	mild	360	osteoarthritis	1	yes	Yes
2009-2010	52723	30.4	112.5	180.1	98.6		490.5			1.99	6.98		58	Male	Non-Hispanic Black	Divorced	3.23	25115.57744	High School Grad/GED or Equivalent	5023.115487	7.3	3.5	224	former	mild	8160	osteoarthritis	1	yes	Yes
2009-2010	53946	34.99	124.2	177.8	110.6	1.06	534.5			1.03	4.71		63	Male	Non-Hispanic Black	Married	1.85	13314.17141	Some College or AA degree	2662.834281	7.2	2.5	210	former	mild	2400	osteoarthritis	1	no	No
2009-2010	56831	33.3	118.1	177.9	105.4	0.819	559.8	2.483	0.621	1.37	4.14	5743.5402	50	Male	Other Hispanic	Married	1.94	12437.32551	High School Grad/GED or Equivalent	2487.465103	7.7	2.1	304	former	mild		osteoarthritis	1	no	No
2009-2010	57418	42.76	136.6	172.6	127.4		560.3			1.03	3.05		69	Male	Non-Hispanic White	Divorced	3.69	61719.04762	Some College or AA degree	12343.80952	8.5	2.8	244	former	mild	3360	osteoarthritis	1	yes	Yes
2009-2010	53879	30.15	117.2	184.1	102.2	0.925	693.2			1.66	5.02		78	Male	Non-Hispanic White	Married	3.09	35523.20823	Some College or AA degree	7104.641645	9.1	1.2	236	former	mild		osteoarthritis	1	yes	Yes
2009-2010	57248	21.13	86.4	166.8	58.8	0.781	946.1			1.47	8.87		63	Female	Other Race - Including Multi-Racial	Married	5	65573.06192	College Graduate or above	13114.61238	8.5	3.7	314	former	mild	6240	osteoarthritis	1	no	Yes
2007-2008	50108	32.88	119.2	181.9	108.8	1.221	1140	2.819	1.456	1.32	4.81	37404.875	51	Male	Non-Hispanic White	Married	5	88814.13646	Some College or AA degree	17762.82729	7.7	1.8	179	former	mild	4320	osteoarthritis	1	yes	No
2007-2008	45185	30.06	104.7	175.5	92.6	1.148	1257.5			0.91	5.22		69	Male	Non-Hispanic White	Married	5	45850.94077	Some College or AA degree	9170.188153	8.6	2.8	279	former	mild	2880	osteoarthritis	1	yes	Yes
2013-2014	75781	40.4	132.3	172.2	119.8		253.9			0.96	3.13		65	Male	Non-Hispanic White	Married	5	80868.77984	College graduate or above	16173.75597	8.5	2.2	184	former	mild	360	osteoarthritis	1	yes	No
2015-2016	83732	27.8	101.1	184.5	94.8		458.4			1.19	4.47		62	Male	Non-Hispanic White	Married	4.39	135629.5074	College graduate or above	27125.90148	9.8	2.3	181	former	mild	920	osteoarthritis	1	no	No
2015-2016	91077	25	88.8	160.8	64.6		491.4			1.63	5.17		66	Female	Mexican American	Widowed	1.76	10732.60659	Less than 9th grade	2146.521317	15.4	2.3	374	former	mild	480	osteoarthritis	1	yes	Yes
2015-2016	92454	28.7	100.2	163.2	76.5		494.2			1.06	4.6		72	Male	Non-Hispanic White	Married	2.2	73395.32233	9-11th grade (Includes 12th grade with no diploma)	14679.06447	10.3	2.6	248	former	mild	240	osteoarthritis	1	yes	Yes
2015-2016	90719	28.2	100.8	152.9	65.9		498			2.72	6.72		74	Female	Non-Hispanic White	Married	2.51	102198.5965	9-11th grade (Includes 12th grade with no diploma)	20439.71931	6.6	2.5	152	former	mild		osteoarthritis	1	yes	Yes
2011-2012	62317	27.6	107	177.1	86.7		500.3	3.414	1.648	1.53	5.69	7792.91	46	Male	Non-Hispanic White	Married	0.94	18824.29246	College graduate or above	3764.858492	5.6	1.9	241	former	mild	5760	osteoarthritis	1	yes	No
2013-2014	75089	37.8	113.7	164.1	101.7	1.214	521.1			1.6	5.84		62	Female	Non-Hispanic White	Married	3.09	56164.60394	9-11th grade (Includes 12th grade with no diploma)	11232.92079	7.9	2.2	312	former	mild		osteoarthritis	1	yes	Yes
2013-2014	77443	33.1		172.7	98.8		525.1	2.922	1.727	1.22	4.94	44140.84233	64	Male	Non-Hispanic White	Married	1.28	88685.79239	College graduate or above	17737.15848	6.2	1.7	194	former	mild		osteoarthritis	1	yes	No
2015-2016	89488	28.4	119.5	181	93.2		526.5			0.93	3.36		75	Male	Other Race - Including Multi-Racial	Married	5	14665.12497	College graduate or above	2933.024993	8.6	3.3	188	former	mild		osteoarthritis	1	yes	Yes
2015-2016	88836	31.4	109.4	156.5	76.8		534			1.22	4.06		70	Female	Non-Hispanic White	Married	3.14	116286.9526	High school graduate/GED or equivalent	23257.39052	9.8	2.6	202	former	mild	2880	osteoarthritis	1	yes	Yes
2013-2014	73766	36	113.6	156.6	88.3	0.874	588.7			1.6	3.96		75	Female	Non-Hispanic White	Divorced	1.75	24476.49882	Some college or AA degree	4895.299764	9.5	2	294	former	mild	180	osteoarthritis	1	yes	Yes
2015-2016	83996	33.1	112.5	166	91.3		605.9	3.233	1.039	1.22	4.91	7875.436841	60	Female	Non-Hispanic Black	Widowed		18103.6569	College graduate or above	3620.73138	9.3	2.3	227	former	mild	2400	osteoarthritis	1	no	Yes
2015-2016	93010						613	3.155	2.969	1.19	5.72	15680.99816	63	Female	Non-Hispanic White	Divorced	1.2	36046.68749	Some college or AA degree	7209.337498	4.9	1.2	269	former	mild	140	osteoarthritis	1	no	Yes
2011-2012	68758						638.5	1.991	1.626	1.14	3.88	7541.8496	78	Male	Non-Hispanic White	Married	1.22	19320.39727	9-11th grade (Includes 12th grade with no diploma)	3864.079454	7.5	1	115	former	mild		osteoarthritis	1	yes	Yes
2015-2016	85875	34.6	121.7	171.8	102.1		643	1.836	0.858	1.55	3.78	29150.81125	71	Male	Non-Hispanic White	Never married	5	67010.41427	College graduate or above	13402.08285	8.5	2.9	244	former	mild	1120	osteoarthritis	1	yes	No
2013-2014	75937	31.9	122	181.3	104.7	0.946	649.9			1.14	3.96		77	Male	Non-Hispanic White	Married	5	81833.89804	Some college or AA degree	16366.77961	6.8	1.6	233	former	mild		osteoarthritis	1	yes	Yes
2013-2014	78394	43.3	139.4	166.2	119.6	1.034	664.8			0.57	6.78		58	Female	Non-Hispanic White	Married	4.32	152336.2769	Some college or AA degree	30467.25538	8.8	2.2	268	former	mild		osteoarthritis	1	yes	Yes
2011-2012	65163	31.3	114.6	179.2	100.5		682.4	1.914	1.084	1.14	3.54	34445.8434	70	Male	Non-Hispanic White	Married		72962.44885	9-11th grade (Includes 12th grade with no diploma)	14592.48977	6.6	2.2	203	former	mild		osteoarthritis	1	no	No
2015-2016	93558	33.2	114.5	160.9	85.9		725.1	1.474	3.669	0.98	4.14	80092.91582	67	Female	Non-Hispanic White	Married	5	207197.2319	College graduate or above	41439.44638	6.3	2.2	215	former	mild	360	osteoarthritis	1	yes	Yes
2015-2016	86824	26.5	93.8	170.8	77.4		732.5			1.97	5.28		70	Male	Non-Hispanic Black	Married	2.82	14871.65377	Some college or AA degree	2974.330753	7.3	1.7	142	former	mild	600	osteoarthritis	1	yes	Yes
2013-2014	76645	24.4	92.3	168.3	69.1	0.951	738.6			1.55	4.71		52	Male	Other Race - Including Multi-Racial	Divorced	4.53	123229.2992	Some college or AA degree	24645.85985	6.6	1.2	255	former	mild	7560	osteoarthritis	1	yes	Yes
2011-2012	66472	41.3	129.5	173.9	124.9		738.8			0.75	4.16		61	Male	Non-Hispanic White	Married	5	115113.4923	Some college or AA degree	23022.69847	10.1	2.6	681	former	mild		osteoarthritis	1	yes	Yes
2015-2016	88738	36.9	116.6	166.8	102.8		749.8	2.327	0.655	1.55	4.19	9374.437918	58	Female	Non-Hispanic Black	Married	5	21549.48496	College graduate or above	4309.896991	6.2	2	287	former	mild	2160	osteoarthritis	1	yes	No
2011-2012	63215	59.1		170.9	172.5		753.5			1.14	3.7		62	Female	Non-Hispanic Black	Divorced	5	11862.33417	Some college or AA degree	2372.466835	10.2	2.7	293	former	mild		osteoarthritis	1	yes	Yes
2015-2016	83941	24.8	85.9	166.6	68.9		759.2			1.76	5.64		71	Male	Other Hispanic	Married		7124.584524	High school graduate/GED or equivalent	1424.916905	6.9	1.9	599	former	mild	2700	osteoarthritis	1	yes	Yes
2013-2014	79904	23.7	89.4	158.9	59.8	0.775	779.4			1.37	3.85		77	Female	Non-Hispanic Black	Widowed	0.97	24314.69595	9-11th grade (Includes 12th grade with no diploma)	4862.939191	4.5	2.4	192	former	mild	120	osteoarthritis	1	yes	Yes
2013-2014	75644	26.5	91.7	163.3	70.8		804.5	2.715	0.689	1.76	4.78	6420.862718	69	Male	Other Race - Including Multi-Racial	Married		12912.73787	9-11th grade (Includes 12th grade with no diploma)	2582.547574	7.6	1.3	211	former	mild		osteoarthritis	1	yes	Yes
2013-2014	74937	30.6	110.5	173	91.7	1.163	811.1			0.93	4.29		74	Male	Non-Hispanic White	Married	4.3	44107.29351	High school graduate/GED or equivalent	8821.458702	6.3	1.4	177	former	mild	1200	osteoarthritis	1	yes	Yes
2011-2012	64559	39.4	132.2	166.1	108.7		838.7	1.707	2.145	0.93	3.62	32532.454	70	Female	Non-Hispanic White	Married	2.45	74475.92188	High school graduate/GED or equivalent	14895.18438	14.6	1.8	385	former	mild	600	osteoarthritis	1	yes	No
2013-2014	79889	35.1	112.8	160.4	90.2	0.941	847.9	2.224	2.156	1.6	4.81	16300.01191	76	Female	Non-Hispanic White	Divorced	2.39	32780.2961	Some college or AA degree	6556.05922	6.6	1.9	165	former	mild		osteoarthritis	1	yes	Yes
2013-2014	76688	49.4		173.7	149		857.2			1.14	2.4		68	Male	Non-Hispanic White	Divorced	3.05	109112.6789	College graduate or above	21822.53579	5.3	0.7	187	former	mild		osteoarthritis	1	no	Yes
2013-2014	73945	37.6	131.8	178.9	120.2	1.219	862.6			1.24	5.33		66	Male	Non-Hispanic White	Divorced	1.74	90209.15256	Some college or AA degree	18041.83051	7.4	1.3	216	former	mild	5840	osteoarthritis	1	yes	No
2011-2012	68787	27.5	106.4	161.8	72		870.6	1.94	1.614	1.27	3.96	63268.272	65	Male	Non-Hispanic White	Married	1.31	150876.3484	College graduate or above	30175.26968	6.6	2.1	218	former	mild	6240	osteoarthritis	1	no	Yes
2015-2016	85278	35.6	128	180.8	116.5		897.8			1.34	3.75		78	Male	Non-Hispanic White	Married	3.14	76016.58384	College graduate or above	15203.31677	7.8	2.2	154	former	mild	480	osteoarthritis	1	no	Yes
2013-2014	79015	34.5	127.5	172.6	102.9	0.983	933.1			1.22	4.01		64	Male	Mexican American	Married	4.19	18746.99181	Some college or AA degree	3749.398363	9	2.3	193	former	mild		osteoarthritis	1	no	No
2015-2016	86053	23.6	89.7	152.9	55.2		938			1.09	5.43		57	Female	Mexican American	Married	3.75	14569.21124	Less than 9th grade	2913.842247	9.9	3.6	249	former	mild	300	osteoarthritis	1	no	No
2013-2014	76145	38	120.3	160.7	98.2		976.7	1.914	2.439	1.06	4.09	45387.47955	60	Female	Non-Hispanic White	Married	5	91190.47974	High school graduate/GED or equivalent	18238.09595	6.5	2	339	former	mild	80	osteoarthritis	1	yes	No
2011-2012	71534	26.4	101.4	169.9	76.1		984.7			0.83	3.54		76	Male	Non-Hispanic White	Widowed	2.04	16703.54064	Less than 9th grade	3340.708128	6.9	1.1	171	former	mild	1200	osteoarthritis	1	yes	Yes
2011-2012	62982	33.6	110	155.6	81.4		991.4	2.095	1.784	1.27	4.19	23787.74	66	Female	Non-Hispanic White	Widowed	1.16	54110.53039	High school graduate/GED or equivalent	10822.10608	4.8	1.4	350	former	mild	400	osteoarthritis	1	yes	Yes
2015-2016	92103	35.2	123.4	166.4	97.4		1039.4	2.845	1.761	0.8	4.45	6897.832035	72	Male	Non-Hispanic White	Married	1.26	15856.38829	Some college or AA degree	3171.277659	6.1	1.2	313	former	mild		osteoarthritis	1	yes	Yes
2013-2014	73708	25.9	94.8	165.8	71.2	0.982	1050.3			1.73	4.55		69	Male	Mexican American	Married	5	18746.99181	College graduate or above	3749.398363	8.8	1.9	294	former	mild		osteoarthritis	1	yes	Yes
2015-2016	90397	34.3	108.4	157.8	85.4		1057.3	2.017	0.948	1.6	4.06	72625.91127	60	Female	Non-Hispanic White	Widowed	4.67	166948.7809	Some college or AA degree	33389.75619	6.4	1.8	226	former	mild		osteoarthritis	1	yes	Yes
2011-2012	69486	42.6	122.2	171	124.5		1088.8	2.043	0.677	1.4	3.75	5536.5654	67	Female	Non-Hispanic Black	Divorced	4.66	12242.90398	College graduate or above	2448.580795	6.4	2.4	281	former	mild	180	osteoarthritis	1	no	No
2013-2014	81147	38	124.4	163	101	1.078	1097.3			1.53	21.02		46	Female	Non-Hispanic White	Married	4.06	56627.98405	Some college or AA degree	11325.59681	8.9	3.1	331	former	mild		osteoarthritis	1	yes	Yes
2015-2016	87910	49.8	140	164.4	134.5		1138.4			1.45	5.12		50	Female	Non-Hispanic White	Divorced	0.81	63105.56012	Some college or AA degree	12621.11202	8.2	2.6	210	former	mild	960	osteoarthritis	1	yes	No
2015-2016	92168	38.5	129.3	164.3	104		1227.8	2.043	1.648	0.75	3.54	57725.13623	69	Male	Non-Hispanic White	Married	2.39	157873.8741	Some college or AA degree	31574.77482				former	mild		osteoarthritis	1	yes	Yes
2011-2012	64063	29.5	110.1	164.3	79.6		1234.4			0.98	4.6		62	Female	Non-Hispanic White	Divorced	0.78	32052.89152	Some college or AA degree	6410.578305	8.6	1.8	258	former	mild		osteoarthritis	1	yes	Yes
2013-2014	75808	27.8	112.4	178	88.1	0.845	1460.1			1.01	3.52		75	Male	Non-Hispanic White	Married		19613.63524	High school graduate/GED or equivalent	3922.727047	4.5	0.6	122	former	mild	4080	osteoarthritis	1	yes	Yes
2015-2016	87387	23.3	98	173.3	70		1584.1			0.93	4.58		63	Male	Other Race - Including Multi-Racial	Married	0.89	16474.31676	Less than 9th grade	3294.863352	6.7	1.5	167	former	mild	600	osteoarthritis	1	no	No
2013-2014	78997	26.3		162.3	69.2		366.3			1.42	4.76		74	Female	Non-Hispanic White	Divorced	2.18	77363.51188	College graduate or above	15472.70238	5.5	1.9	66	former	mild	1160	osteoarthritis	1	yes
2009-2010	61126	32.7	123.3	182.9	109.4	0.814	449.5			0.88	3.72		74	Male	Non-Hispanic White	Married	3.09	35823.46021	College Graduate or above	7164.692043	7.5	2	178	former	mild	1680	osteoarthritis	1	yes	Yes
2007-2008	48826	33.69	124.7	182.5	112.2	1.029	469.6	1.758	1.547	1.09	3.54	6768.1278	71	Male	Non-Hispanic White	Married	2.14	16070.24291	High School Grad/GED or Equivalent	3214.048582	6.8	2.3	259	former	mild	4800	osteoarthritis	1	yes	Yes
2013-2014	80120	32.8	106.7	153.1	76.9		512.1			1.03	3.18		65	Female	Non-Hispanic White	Divorced	0.51	21432.62853	High school graduate/GED or equivalent	4286.525707	11	3.9	291	former	mild		osteoarthritis	1	yes	No
2011-2012	68864	41.1	112.3	150.6	93.3		514.5	4.448	2.032	1.71	7.09	16265.5234	57	Female	Other Hispanic	Married	0.66	37858.74248	Less than 9th grade	7571.748496	8.4	1.4	262	former	mild		osteoarthritis	1	yes	Yes
2007-2008	46477	38.18	122	167.8	107.5	0.924	539.6	1.371	0.565	1.47	3.1	31992.2188	68	Male	Non-Hispanic White	Widowed	2.32	68146.55556	Some College or AA degree	13629.31111	8	2.7	186	former	mild	120	osteoarthritis	1	yes	No
2009-2010	53043	42.69	140	163.7	114.4	1.13	548.6			0.72	3.26		78	Male	Non-Hispanic White	Married	5	34298.45769	High School Grad/GED or Equivalent	6859.691539	8.9	2.3	214	former	mild	3600	osteoarthritis	1	yes	No
2015-2016	87673	31.6	112.5	176.6	98.6		569.9			1.73	5.51		68	Male	Other Hispanic	Never married	0.35	8947.863538	9-11th grade (Includes 12th grade with no diploma)	1789.572708	4.1	1.1	256	former	mild	3600	osteoarthritis	1	yes	Yes
2013-2014	80013	44.4	126	164.1	119.5	0.811	581.8			1.34	3.15		62	Female	Mexican American	Married	4.19	21812.72443	Some college or AA degree	4362.544886	7.3	2.7	234	former	mild		osteoarthritis	1	yes	Yes
2011-2012	66068	21.2	84.7	163.4	56.7		602.6	3.026	1.773	1.45	5.28	3640.747	76	Male	Other Race - Including Multi-Racial	Married	0.65	7467.825932	High school graduate/GED or equivalent	1493.565186	10	2.2	220	former	mild		osteoarthritis	1	yes	No
2015-2016	88780	28.5	103.5	181.8	94.2		620			1.34	5.28		69	Male	Non-Hispanic Black	Married	5	10054.07787	High school graduate/GED or equivalent	2010.815573	4.5	1.5	151	former	mild	5760	osteoarthritis	1	yes	Yes
2015-2016	87275	24.2	95	165.3	66.1		632.2	0.879	0.734	1.19	2.4	10324.91288	75	Male	Non-Hispanic White	Married	1.56	22372.69104	9-11th grade (Includes 12th grade with no diploma)	4474.538208	7.2	0.7	160	former	mild		osteoarthritis	1	no	No
2009-2010	60151	39.44	128.5	176.3	122.6		638.2	4.319	2.281	0.83	6.18	12924.3756	71	Male	Non-Hispanic White	Married	3.85	27570.10175	Some College or AA degree	5514.02035	10	4.1	366	former	mild	1200	osteoarthritis	1	yes	No
2015-2016	88019	31.4	114.2	172.7	93.6		660.7	1.5	0.327	0.85	2.51	42986.5052	73	Male	Non-Hispanic White	Married	5	100860.6139	High school graduate/GED or equivalent	20172.12277	6	1.4	226	former	mild		osteoarthritis	1	no	No
2011-2012	71542	33.7	125	170.3	97.8		689.9	1.371	1.208	1.14	3.05	39741.8708	67	Female	Non-Hispanic White	Married	5	101809.0756	College graduate or above	20361.81512	5.1	1.5	181	former	mild		osteoarthritis	1	yes	Yes
2015-2016	90848	29.4	102	171.9	86.8		692.5			0.8	4.78		45	Male	Other Race - Including Multi-Racial	Married	2.55	15618.34257	College graduate or above	3123.668514	7.4	2.4	227	former	mild	2760	osteoarthritis	1	yes	Yes
2015-2016	89275	57.2	151	157.5	141.9		701.6	1.396	1.095	1.14	3.03	4000.466642	67	Female	Other Hispanic	Widowed	1.02	8075.617835	9-11th grade (Includes 12th grade with no diploma)	1615.123567	7.8	1.1	186	former	mild	4920	osteoarthritis	1	yes	No
2015-2016	89813	32.3	109.2	152.6	75.2		704.8	4.396	2.123	0.93	6.31	55587.40895	40	Female	Non-Hispanic White	Married	2.26	140782.4346	Some college or AA degree	28156.48691	6.7	1.8	307	former	mild	3960	osteoarthritis	1	yes	Yes
2013-2014	76984	47.4	144.3	181.9	156.7	1.128	709.6			0.93	4.03		43	Male	Non-Hispanic White	Married	1.42	105572.8806	Some college or AA degree	21114.57613	9.2	2.1	189	former	mild		osteoarthritis	1	no	Yes
2011-2012	71527	37.1	114	159.4	94.2		767	3.051	1.569	1.09	4.86	12704.95	54	Female	Non-Hispanic White	Divorced	0.86	33220.14031	Some college or AA degree	6644.028062	6.6	2.1	280	former	mild	680	osteoarthritis	1	yes	Yes
2009-2010	60187	32.86	106	173.3	98.7	1.128	771.5			1.55	4.5		64	Male	Non-Hispanic Black	Divorced	3.46	9343.294839	High School Grad/GED or Equivalent	1868.658968	7.9	2.8	212	former	mild	3600	osteoarthritis	1	yes	Yes
2015-2016	89650	36.4	121.9	176.8	113.7		773.6	3.284	1.14	1.6	5.4	6891.797171	62	Male	Non-Hispanic Black	Married	2.79	16170.44443	High school graduate/GED or equivalent	3234.088885	6.5	1.8	233	former	mild	7200	osteoarthritis	1	yes	Yes
2009-2010	54738	35.77	121.5	179	114.6	0.941	800.7	1.164	2.947	0.85	3.36	0	67	Male	Non-Hispanic White	Married	5	57398.77436	Some College or AA degree	11479.75487	8.1	2.2	213	former	mild		osteoarthritis	1	yes	Yes
2015-2016	84301	29.1	107.4	171.1	85.1		806.4			1.53	3.93		72	Male	Other Race - Including Multi-Racial	Married	1.81	18402.42419	Less than 9th grade	3680.484839	6.5	1.7	145	former	mild	560	osteoarthritis	1	yes	No
2015-2016	84606	34	119.1	182.7	113.5		815.8			1.32	3.78		63	Male	Non-Hispanic White	Divorced	0.76	41771.57488	High school graduate/GED or equivalent	8354.314977	2.9	0.3	127	former	mild	44	osteoarthritis	1	yes	No
2007-2008	50278	30.63	103.4	164.8	83.2		816.1	3.233	1.377	1.53	5.38	5660.9556	63	Female	Non-Hispanic Black	Married	2.19	11899.83149	Some College or AA degree	2379.966298	3.7	1.4	194	former	mild	960	osteoarthritis	1	yes	Yes
2015-2016	89997	30.8	111	154.7	73.6		823			1.11	6.15		71	Male	Non-Hispanic White	Married	1.59	14260.61	High school graduate/GED or equivalent	2852.122	10.2	3.8	255	former	mild		osteoarthritis	1	no	Yes
2013-2014	75754	28.7	104.6	168.8	81.7	0.868	858.3	3.233	1.377	1.29	5.15	10196.06303	55	Male	Non-Hispanic White	Married	0.61	22247.80317	Some college or AA degree	4449.560634	3.8	1.3	147	former	mild	2400	osteoarthritis	1	no	Yes
2007-2008	49106	36.65	122.9	160.4	94.3	0.854	866	1.784	2.642	1.45	4.45	15566.7798	65	Female	Non-Hispanic White	Divorced	1.25	33158.76381	Some College or AA degree	6631.752761	7.1	2.1	310	former	mild		osteoarthritis	1	yes	Yes
2009-2010	52494	20.95	88.5	155.1	50.4	0.864	872.5	1.991	0.96	1.66	4.09	16366.7292	78	Female	Non-Hispanic White	Married	4.12	38087.10789	College Graduate or above	7617.421577	4.9	1.5	206	former	mild	1680	osteoarthritis	1	yes	Yes
2011-2012	69014	36.2	130	176.9	113.4		888.3	1.19	3.443	0.75	3.52	25266.5198	78	Male	Non-Hispanic White	Married	4.3	64726.72211	Some college or AA degree	12945.34442	8.1	2	131	former	mild	232	osteoarthritis	1	yes	Yes
2009-2010	56520	21.36	84.6	160.9	55.3	0.836	894.4	2.327	1.253	1.11	4.01	23231.6748	69	Male	Other Race - Including Multi-Racial	Married	4.15	50306.9342	Some College or AA degree	10061.38684	8.2	1.8	285	former	mild	1680	osteoarthritis	1	yes	No
2015-2016	88729	34.8	122.1	153.6	82.2		894.8			1.6	8.3		69	Female	Non-Hispanic White	Never married	2.02	181178.6136	Some college or AA degree	36235.72272	8	1.6	74	former	mild	1920	osteoarthritis	1	yes	Yes
2013-2014	78321	40.3	133	186.3	139.9		904.4			1.29	4.76		63	Male	Non-Hispanic Black	Married	3.87	13779.81621	Some college or AA degree	2755.963241	11.9	2.7	244	former	mild	720	osteoarthritis	1	yes	Yes
2009-2010	55000	30.94	105.5	161.6	80.8	0.817	926.4	3.181	2.879	1.01	5.51	7771.4284	52	Female	Mexican American	Separated	0.74	17939.91691	Less Than 9th Grade	3587.983381	5.1	1.7	181	former	mild	12960	osteoarthritis	1	yes	Yes
2007-2008	49825	65.37		175.7	201.8		955.2			0.98	4.14		68	Male	Non-Hispanic White	Married	1.71	61442.88679	High School Grad/GED or Equivalent	12288.57736	7.7	1.5	149	former	mild	720	osteoarthritis	1	yes	Yes
2007-2008	50551	36.54	136	182.8	122.1	0.895	976.2	0.931	2.597	1.68	3.8	13851.9552	76	Male	Non-Hispanic White	Married	3.65	29506.01983	High School Grad/GED or Equivalent	5901.203966	8.6	0.9	270	former	mild	5760	osteoarthritis	1	yes	Yes
2007-2008	43718	45.66	147.2	177.1	143.2		980.4			0.91	4.34		61	Male	Non-Hispanic Black	Divorced	2.88	7421.138149	9-11th Grade (Includes 12th grade with no diploma)	1484.22763	8.4	1.2	240	former	mild		osteoarthritis	1	yes	Yes
2007-2008	49670	28.74	110.9	166.1	79.3	0.877	989			1.24	5.97		65	Male	Mexican American	Married	5	5785.767275	Some College or AA degree	1157.153455	8.6	2.4	235	former	mild	420	osteoarthritis	1	yes	Yes
2009-2010	59541	34.6	118.8	180	112.1	1.03	993			0.78	6.31		49	Male	Non-Hispanic White	Divorced	1.91	80281.92131	High School Grad/GED or Equivalent	16056.38426	8.7	2.8	352	former	mild		osteoarthritis	1	yes	Yes
2015-2016	91343	34.9	121.5	176.6	108.9		1043.3	2.017	0.802	1.24	3.62	5817.445418	63	Male	Non-Hispanic Black	Divorced	2.99	10250.24067	9-11th grade (Includes 12th grade with no diploma)	2050.048133	7.4	2.4	189	former	mild	120	osteoarthritis	1	yes	Yes
2007-2008	45318	61.7	140.8	156.6	151.3		1050.7			0.85	6.03		47	Female	Non-Hispanic White	Divorced	0.5	30794.29385	Some College or AA degree	6158.85877	8.5	3.7	305	former	mild	480	osteoarthritis	1	yes	No
2007-2008	42696	28.82	103.5	162.5	76.1	0.944	1085.9			0.65	2.84		78	Male	Non-Hispanic White	Married	2.24	12352.53734	High School Grad/GED or Equivalent	2470.507468	3.9	0.9	126	former	mild	2480	osteoarthritis	1	no	Yes
2013-2014	76872	30.9	114	167.6	86.7	0.918	1101.9	4.344	2.224	1.19	6.54	41060.09783	66	Male	Non-Hispanic White	Married	2.05	82574.30557	9-11th grade (Includes 12th grade with no diploma)	16514.86111	9.9	2.9	187	former	mild		osteoarthritis	1	no	Yes
2013-2014	80136	29.4	102.5	167.1	82.2	0.894	1162.3	2.793	1.49	1.16	4.63	4878.386412	65	Male	Mexican American	Married	0.36	9801.434264	High school graduate/GED or equivalent	1960.286853	7.1	2.4	174	former	mild	21600	osteoarthritis	1	yes	No
2015-2016	92821	23.3	87.8	163.1	62.1		1171			3.85	9.26		72	Female	Non-Hispanic Black	Divorced	5	18345.7364	College graduate or above	3669.147279	4.4	1.6	286	former	mild	240	osteoarthritis	1	yes	Yes
2011-2012	66071	34.6	105.1	154.8	83		1406.9	2.819	1.468	1.47	4.97	6010.0252	65	Female	Non-Hispanic Black	Married	3.85	13289.85717	High school graduate/GED or equivalent	2657.971434	6.9	2.8	329	former	mild	120	osteoarthritis	1	yes	No
2011-2012	68854	23.9	97	174.6	73		1542.6			1.34	4.97		65	Male	Non-Hispanic Black	Never married	2.31	10115.72848	Less than 9th grade	2023.145695	5.9	2.3	257	former	mild		osteoarthritis	1	yes	Yes
2015-2016	89371	48.9	145	177.3	153.6		1645.4	2.612	0.768	1.4	4.37	8001.07214	63	Male	Non-Hispanic Black	Divorced	0.17	17337.24217	9-11th grade (Includes 12th grade with no diploma)	3467.448434				former	mild	1320	osteoarthritis	1	yes	Yes
2011-2012	63566	38.8	118.2	164.1	104.5		1670.7	3.414	1.231	1.03	5.02	7266.9578	62	Female	Non-Hispanic Black	Widowed	0.64	16069.28874	Less than 9th grade	3213.857749	8.1	2.8	215	former	mild		osteoarthritis	1	yes	No
2013-2014	74385	31.2	107.5	170.4	90.7	0.873	378.8			1.6	3.72		73	Male	Non-Hispanic White	Married	3.87	10045.52141	College graduate or above	2009.104281	7	1.1	183	never	mild	2400	no	1	no	No
2011-2012	67713	30.6	114.4	171.8	90.3		406.2			0.78	3.85		62	Male	Non-Hispanic White	Married	4.63	169284.2999	College graduate or above	33856.85999	12	2.1	216	never	mild	240	no	1	yes	Yes
2015-2016	89338	29.3	97.2	148.9	64.9		409.7	3.026	2.326	1.03	5.12	21675.54897	68	Female	Non-Hispanic White	Widowed	1.9	49826.65847	Some college or AA degree	9965.331694	7.5	2.7	240	never	mild		no	1	no	Yes
2009-2010	59972	24.83	97.5	173	74.3	0.888	418.7			1.09	4.86		55	Male	Non-Hispanic White	Married	1.39	25770.39545	Some College or AA degree	5154.07909	8	1.6	294	never	mild	1320	no	1	yes	Yes
2007-2008	46085	27.29	92.5	168.3	77.3	0.831	427.8			1.99	4.09		67	Male	Non-Hispanic White	Married	5	51939.93303	Some College or AA degree	10387.98661	9.7	2.2	204	never	mild	720	no	1	yes	No
2009-2010	59405	32.84		175.2	100.8		443.9			0.75	3.85		62	Male	Non-Hispanic White	Married	2.72	62687.09527	Some College or AA degree	12537.41905	6.3	1.8	166	never	mild	10100	no	1	no	No
2009-2010	52039	38.52	118.5	150.2	86.9	1.012	444			2.07	5.56		43	Female	Non-Hispanic White	Never married	0.62	13601.22888	9-11th Grade (Includes 12th grade with no diploma)	2720.245777	8.4	2	293	never	mild	240	no	1	yes	Yes
2015-2016	84915	35.4	110	161.3	92.2		447.4			0.72	4.22		45	Female	Mexican American	Married	3.45	26271.81613	Some college or AA degree	5254.363226	6	1.1	220	never	mild		no	1	yes	Yes
2011-2012	64821	36.4	122	183.9	123.2		447.7	3.776	1.648	1.24	5.77	5338.2698	62	Male	Non-Hispanic Black	Separated	4.59	11722.68723	High school graduate/GED or equivalent	2344.537445	5.7	1.6	219	never	mild		no	1	no	Yes
2015-2016	90119	49.9	130.5	156.3	121.8		448.1			1.42	5.33		61	Female	Non-Hispanic Black	Separated		20254.31658	Some college or AA degree	4050.863317	5.8	2.1	280	never	mild	720	no	1	yes	No
2011-2012	63013	22.2	86.2	163.7	59.4		456.2			1.06	3.52		65	Male	Other Race - Including Multi-Racial	Married	5	11750.83888	College graduate or above	2350.167777	4.9	0.9	281	never	mild	2880	no	1	yes	No
2013-2014	73694	26.8	106	168.4	76	0.937	458.8	2.172	3.048	1.37	4.94	38420.07875	66	Female	Non-Hispanic White	Married	4.51	77265.06977	High school graduate/GED or equivalent	15453.01395	4.5	1.5	175	never	mild		no	1	yes	Yes
2009-2010	58999	31.88	99.3	159.4	81	0.939	478.6	2.948	1.242	1.66	5.17	27116.1054	44	Female	Other Race - Including Multi-Racial	Married	5	58388.65797	College Graduate or above	11677.73159	7.6	3	229	never	mild	4800	no	1	no	No
2015-2016	87919	28.2	102.2	168.4	80.1		494.5			1.32	4.81		71	Male	Other Race - Including Multi-Racial	Married		18913.65561	College graduate or above	3782.731122	8.7	3	312	never	mild		no	1	yes	No
2007-2008	41898	29.9	96.8	161.3	77.8	1.01	504			1.29	4.78		54	Female	Non-Hispanic Black	Divorced	5	39713.681	College Graduate or above	7942.7362	4.5	2.2	231	never	mild		no	1	no	No
2013-2014	78542	34.9	111.2	158.6	87.8	1.158	505.8			1.24	5.9		41	Female	Mexican American	Living with partner	0.9	25959.8133	Less than 9th grade	5191.96266	10.3	3.3	243	never	mild		no	1	no	Yes
2013-2014	76675	24	93.5	183.6	81	0.977	517.1	3.233	1.931	0.93	5.04	7615.769761	48	Male	Other Race - Including Multi-Racial	Married	5	16617.60487	College graduate or above	3323.520973	5.6	2.5	257	never	mild	12240	no	1	yes	Yes
2013-2014	83432	32.6	122.7	176	101.1	0.908	517.2			1.22	5.59		62	Male	Non-Hispanic White	Married		155034.5868	College graduate or above	31006.91736	8.3	3	128	never	mild	240	no	1	yes	Yes
2007-2008	48070	24.91	86.9	153.9	59	0.809	526.8			1.32	5.4		67	Female	Mexican American	Married	3.57	7046.153259	9-11th Grade (Includes 12th grade with no diploma)	1409.230652	10.4	2.5	373	never	mild		no	1	yes	Yes
2013-2014	76614	43.3	133	169.7	124.6		528.4		5.34	0.98	5.43	53987.69905	41	Female	Non-Hispanic White	Never married	5	91747.79432	Some college or AA degree	18349.55886	9.1	2.3	284	never	mild	120	no	1	yes	No
2011-2012	70894	36.1	120.8	170.6	105.1		535.7	1.086	1.558	1.14	2.95	22035.445	70	Male	Non-Hispanic White	Married	3.4	56449.48834	9-11th grade (Includes 12th grade with no diploma)	11289.89767	5.4	1.5	183	never	mild	1200	no	1	yes	Yes
2013-2014	83118	20.7	77.2	150.8	47	0.843	540.8	1.603	0.756	2.15	4.09	14734.28212	71	Female	Other Race - Including Multi-Racial	Married	2.58	29631.52011	Some college or AA degree	5926.304023	4	1.1	170	never	mild	2400	no	1	no	Yes
2013-2014	79751						543.3			1.06	4.73		51	Female	Non-Hispanic Black	Never married	5	27375.21023	High school graduate/GED or equivalent	5475.042046	8.5	3.1	422	never	mild		no	1	yes	Yes
2013-2014	73571	34.4	122.1	172.5	102.4	0.945	549.1			1.29	4.32		76	Male	Non-Hispanic White	Married	5	46190.11401	College graduate or above	9238.022801	5.4	1.6	181	never	mild	2320	no	1	yes	Yes
2013-2014	76418	29.5	102.7	188.2	104.6	1.142	552.3			0.91	2.43		40	Male	Non-Hispanic Black	Married	5	25771.30702	College graduate or above	5154.261403	6.9	2	118	never	mild	720	no	1	yes	Yes
2013-2014	78138	25.3	104.8	183.4	85.1	0.979	554.6	3.284	1.445	1.06	5.02	56612.5639	66	Male	Non-Hispanic White	Married	4.77	113851.2424	Some college or AA degree	22770.24848	5.7	1.7	208	never	mild	4440	no	1	no	Yes
2007-2008	50779	28.54	106	175.9	88.3	0.967	557			1.14	4.27		69	Male	Non-Hispanic Black	Widowed	0.58	8156.464418	Less Than 9th Grade	1631.292884	10.3	3.6	194	never	mild	120	no	1	yes	Yes
2015-2016	86882	37.1	112.2	162.2	97.7		563.5			1.06	4.34		41	Female	Mexican American	Living with partner	2.74	25001.31051	Less than 9th grade	5000.262102	8.4	2.9	213	never	mild	5880	no	1	no	No
2009-2010	53177	36.38	114.7	186.4	126.4	0.991	564.4			1.84	5.59		55	Male	Non-Hispanic Black	Married	5	25115.57744	Some College or AA degree	5023.115487	5.9	0.9	196	never	mild		no	1	yes	Yes
2013-2014	75451	25.9	82.5	164.3	69.8	0.942	566.9	3.982	0.926	1.14	5.53	16792.84419	56	Male	Non-Hispanic Black	Separated	5	34015.23702	Some college or AA degree	6803.047404	6.1	2.1	222	never	mild	9120	no	1	yes	Yes
2015-2016	90506	22.9	96	177.5	72.1		569.2			1.37	4.6		64	Male	Non-Hispanic Black	Married	4.98	10084.08389	9-11th grade (Includes 12th grade with no diploma)	2016.816778	7.9	2.8	256	never	mild		no	1	yes	No
2009-2010	60895	36.04	111.3	164.3	97.3	0.9	571.2			0.85	5.38		71	Female	Non-Hispanic White	Married	3.43	35645.41096	Some College or AA degree	7129.082191	8.1	2.3	333	never	mild	240	no	1	yes	Yes
2013-2014	77319	30.7	121.5	187.8	108.4	1.118	576.3			1.09	5.51		51	Male	Non-Hispanic White	Divorced	5	135557.4321	College graduate or above	27111.48641	5.8	1.7	234	never	mild	480	no	1	no	Yes
2011-2012	69689	23.4	82.2	168.1	66.1		577.2			1.11	3.72		51	Male	Other Race - Including Multi-Racial	Married	5	15402.64997	College graduate or above	3080.529994	5.3	1.5	167	never	mild	14400	no	1	yes	Yes
2007-2008	45853	25.95	95.3	162.1	68.2	1.131	585.3			1.14	5.79		54	Male	Mexican American	Married	2.56	17724.3743	Less Than 9th Grade	3544.874861	11.1	2.7	201	never	mild	480	no	1	no
2015-2016	90243	25.1	88.2	155.1	60.3		589.1			1.09	5.33		77	Female	Other Race - Including Multi-Racial	Married	0.35	18360.71458	College graduate or above	3672.142916	5.1	1.3	172	never	mild	120	no	1	no	Yes
2013-2014	78239	65.5		162.8	173.6	1.19	592.3	2.689	0.61	1.89	4.86	11981.3626	47	Female	Non-Hispanic Black	Married	5	25220.36956	College graduate or above	5044.073911	7.4	1.9	275	never	mild	2040	no	1	yes	Yes
2007-2008	50466	37.64	118.4	184.4	128	1.274	604.8			1.06	3.96		64	Male	Non-Hispanic Black	Married	3.83	7106.177171	Some College or AA degree	1421.235434	9.1	2.4	318	never	mild		no	1	yes	No
2015-2016	84239	26.9	104.9	185.1	92.2		608.8	1.552	0.35	1.89	3.59	41662.44287	74	Male	Non-Hispanic White	Married	5	95771.52185	College graduate or above	19154.30437	6	1.1	213	never	mild	2880	no	1	no	Yes
2015-2016	86706	31.7	112.1	156.7	77.8		613.3	2.612	1.558	1.97	5.3	23339.3404	79	Female	Non-Hispanic White	Widowed	1.31	59109.95357	High school graduate/GED or equivalent	11821.99071	8.2	2.7	186	never	mild	360	no	1	yes	Yes
2013-2014	75065	33.7	124.2	176.8	105.4		613.9			0.93	3.93		76	Male	Non-Hispanic White	Married	5	62834.51703	College graduate or above	12566.90341	6.6	1.3	224	never	mild	360	no	1	yes	Yes
2015-2016	89437	29	98	166.5	80.3		621.2	1.138	2.089	0.7	2.79	36922.03204	70	Male	Non-Hispanic White	Never married		79868.21968	College graduate or above	15973.64394	8.5	2	242	never	mild	3120	no	1	yes	Yes
2013-2014	74341	23.1	89	166.2	63.9	0.948	625.2	1.319	0.824	1.29	3	6562.880025	60	Male	Other Hispanic	Separated	5	13236.14193	Some college or AA degree	2647.228385	7.6	2.2	197	never	mild	600	no	1	yes	Yes
2015-2016	91127	30	96.2	169.5	86.3		627.3			1.5	3.41		61	Female	Other Hispanic	Married		11403.75226	Some college or AA degree	2280.750452	4.7	2.4	211	never	mild	720	no	1	yes	Yes
2007-2008	44738	29.38	98.2	169.3	84.2	1.077	627.9	1.474	0.576	1.47	3.21	4620.952	52	Male	Other Hispanic	Married	1.71	11355.75815	High School Grad/GED or Equivalent	2271.151629	7.1	1.5	216	never	mild	700	no	1	no	No
2013-2014	78598	31.6	121.2	180.7	103.3	0.995	629			0.8	3.96		63	Male	Non-Hispanic White	Never married	1.27	22312.78869	9-11th grade (Includes 12th grade with no diploma)	4462.557737	11.2	0.9	207	never	mild	3600	no	1	yes	Yes
2013-2014	78245	29.7	101.1	156.4	72.6	0.902	631.4			0.98	6.62		72	Female	Other Race - Including Multi-Racial	Married	5	19738.872	College graduate or above	3947.774401	9.3	2.6	324	never	mild		no	1	yes	Yes
2013-2014	82605	24.7	85.9	150.7	56	1.009	640.1			1.6	3.41		46	Female	Mexican American	Married	3.4	36031.72525	Some college or AA degree	7206.345051	6.1	2.5	225	never	mild		no	1	no	No
2013-2014	82779	26.5	94	156.7	65	0.922	645.3			2.02	4.63		63	Female	Non-Hispanic White	Married	5	84945.37815	College graduate or above	16989.07563	5.5	1.6	255	never	mild	3960	no	1	yes	Yes
2015-2016	84188	23.7	81	157.9	59.2		649			1.97	4.03		61	Female	Other Hispanic	Never married	0.39	8532.351674	Less than 9th grade	1706.470335	5.7	2	215	never	mild	2160	no	1	yes	Yes
2015-2016	84927	43	135.6	174.5	130.9		655.7	2.198	1.14	1.03	3.75	69788.49126	43	Female	Non-Hispanic White	Married	2.47	154348.4061	College graduate or above	30869.68122	9.2	2.2	315	never	mild	240	no	1	yes	Yes
2011-2012	64397	35.6	106.7	152.5	82.8		656			1.53	5.59		54	Female	Other Race - Including Multi-Racial	Never married	5	15797.78785	College graduate or above	3159.55757	7.4	1.5	329	never	mild	4800	no	1	no	No
2013-2014	77682	30.5	104.7	176.9	95.3	1.098	666	2.353	0.644	1.16	3.8	12695.97445	50	Male	Non-Hispanic Black	Married	2.97	24850.49338	College graduate or above	4970.098677	8.8	2.7	158	never	mild	180	no	1	yes	No
2007-2008	44068	31.47	98.5	155.7	76.3	0.785	666.5			1.58	4.94		60	Female	Mexican American	Married	3.41	6484.123447	High School Grad/GED or Equivalent	1296.824689	7.2	1.6	222	never	mild		no	1	yes	No
2013-2014	75146	43.1	131.6	175.3	132.6	1.294	667.1	3.362	1.535	1.09	5.15	11905.73251	49	Male	Non-Hispanic Black	Married	5	24116.00493	College graduate or above	4823.200985	5.8	1.4	241	never	mild	120	no	1	yes	Yes
2007-2008	46928	25.14	77.2	151.9	58	0.603	670.4			2.12	3.9		79	Female	Non-Hispanic Black	Widowed	2.22	13798.33806	High School Grad/GED or Equivalent	2759.667612	4.9	1.3	117	never	mild		no	1	yes	Yes
2015-2016	84424	33.5	124.4	182.7	111.7		674.9	2.689	1.897	1.06	4.63	16760.85326	69	Male	Non-Hispanic White	Divorced	2.12	35122.44502	College graduate or above	7024.489004	7.7	2.2	220	never	mild		no	1	yes	Yes
2013-2014	81353	29	107.4	168.5	82.2	0.724	676.4	1.293	2.043	0.57	2.79	39008.29665	76	Male	Non-Hispanic White	Married	5	78448.01103	College graduate or above	15689.60221	6.6	2	277	never	mild	3120	no	1	yes	Yes
2009-2010	55292	39.17	127.7	165.5	107.3	1.314	681.1	4.396	1.885	1.19	6.44	16527.5012	71	Male	Non-Hispanic White	Married	1.73	38461.24135	High School Grad/GED or Equivalent	7692.248269	6.6	1.9	243	never	mild	560	no	1	yes	Yes
2015-2016	92487	25.7	90.6	165.7	70.5		684.7	2.896	1.005	1.14	4.5	72226.26012	69	Male	Non-Hispanic White	Married	5	166030.083	College graduate or above	33206.0166	4.6	1.3	224	never	mild	4560	no	1	yes	No
2015-2016	90021	24	95	170.5	69.8		687.5	1.577	2.168	0.85	3.41	10249.11005	64	Male	Other Race - Including Multi-Racial	Married	5	25410.97238	College graduate or above	5082.194477	8.1	1.6	268	never	mild		no	1	no	Yes
2009-2010	59018	29.9	103.1	166.1	82.5	1.152	691.1	3.724	2.077	1.11	5.79	6298.4524	51	Male	Other Hispanic	Married	0.38	14269.11052	Some College or AA degree	2853.822104	6.4	2	227	never	mild	10720	no	1	no	Yes
2013-2014	73692	23.8	86.3	156	57.8	1.045	693.4			1.16	5.38		65	Male	Other Hispanic	Married	1.61	19134.13545	High school graduate/GED or equivalent	3826.82709	7	2.6	167	never	mild	240	no	1	no	Yes
2011-2012	68016	40.2	129.1	158.4	100.8		696.4			1.27	5.64		56	Female	Non-Hispanic White	Married	4.77	158226.6128	Some college or AA degree	31645.32256	10	1.8	299	never	mild		no	1	no	Yes
2011-2012	63190	27.4	106.2	188.5	97.4		702.6			1.37	4.01		53	Male	Non-Hispanic White	Married	5	105038.6838	College graduate or above	21007.73676	6.7	1.5	192	never	mild	240	no	1	yes	No
2013-2014	81681	44	124	162	115.5	1.11	705.6			1.03	3.96		42	Female	Mexican American	Married	3.61	42379.86292	High school graduate/GED or equivalent	8475.972583	11	2.5	339	never	mild	3600	no	1	yes	No
2007-2008	51572	32.46	104.3	151.4	74.4	0.844	714.8	2.974	0.756	1.86	5.17	13298.7442	77	Female	Non-Hispanic White	Widowed	1.54	28597.4233	High School Grad/GED or Equivalent	5719.484659	7.3	1.2	251	never	mild		no	1	yes	Yes
2013-2014	83723	33.1	115	173.5	99.5	1.224	716.5	3	1.163	1.27	4.81	5564.52591	61	Male	Mexican American	Married	3.53	11179.99484	9-11th grade (Includes 12th grade with no diploma)	2235.998968	7.7	2.9	181	never	mild	240	no	1	yes	No
2011-2012	64226		105.9				719.3			1.19	3.13		73	Male	Non-Hispanic White	Never married	1.25	83728.23094	High school graduate/GED or equivalent	16745.64619	4.8	0.6	132	never	mild		no	1	yes	Yes
2015-2016	91461	28.6	109.1	169.6	82.3		720.8	2.689	3.127	0.91	5.02	4099.346279	68	Male	Mexican American	Married	2.08	8275.22309	College graduate or above	1655.044618	9.2	1.9	300	never	mild	1320	no	1	yes	Yes
2011-2012	63827	39.9	118.4	148.6	88		721.4			1.29	3.75		52	Female	Non-Hispanic White	Married	1.19	30535.30688	High school graduate/GED or equivalent	6107.061375	8.3	2.5	294	never	mild	3900	no	1	yes	Yes
2013-2014	79525	24.8	96.2	167.8	69.7	0.963	722.5	1.371	2.36	1.09	3.54	7526.34337	64	Male	Other Race - Including Multi-Racial	Married	0.87	15135.92539	Some college or AA degree	3027.185078	6.4	0.9	261	never	mild	1440	no	1	yes	Yes
2007-2008	48140	27.16	88.2	156	66.1	0.799	724		9.585	0.7	6.23	2397.9604	69	Female	Mexican American	Divorced	0.98	5814.814791	9-11th Grade (Includes 12th grade with no diploma)	1162.962958	7.3	1.7	271	never	mild	6720	no	1	yes	Yes
2015-2016	84026	44.7	142	174.6	136.2		731.2			0.98	4.32		44	Male	Other Race - Including Multi-Racial	Living with partner	0.35	17830.14508	Some college or AA degree	3566.029017	6.9	1.5	231	never	mild		no	1	no	No
2007-2008	50787	32.26	102.3	170.8	94.1		732.6			1.81	4.68		60	Male	Non-Hispanic Black	Married	4.43	8282.083923	9-11th Grade (Includes 12th grade with no diploma)	1656.416785	8.8	1.5	230	never	mild		no	1	yes	Yes
2015-2016	88191	31.4	108.5	161.6	81.9		733.2	1.577	1.4	0.8	3.03	3705.052101	68	Male	Other Hispanic	Divorced	1.57	8014.616171	Some college or AA degree	1602.923234	7	2.1	152	never	mild		no	1	yes	Yes
2009-2010	57549	26.31	88.5	166.7	73.1	0.864	736.3	2.612	1.174	1.27	4.42	42392.8558	43	Male	Non-Hispanic White	Married		91799.43445	College Graduate or above	18359.88689	8.6	2.8	250	never	mild	2880	no	1	no	No
2015-2016	91899	21	82	160.2	53.8		739.4	2.198	0.406	2.2	4.58	6668.282552	48	Female	Other Race - Including Multi-Racial	Married	5	16888.30384	College graduate or above	3377.660768	4.6	1.7	344	never	mild	8880	no	1	no	Yes
2011-2012	69419	29.9	111.7	190.2	108.1		749.8			1.16	3.83		57	Male	Non-Hispanic Black	Married	4.3	25880.33102	College graduate or above	5176.066205	8.4	2.6	259	never	mild	5280	no	1	no	No
2013-2014	80549	29.9	108.2	168.8	85.3	1.105	752			0.96	3.21		76	Male	Other Race - Including Multi-Racial	Widowed	2.06	14425.16566	College graduate or above	2885.033132	8.4	1.9	209	never	mild		no	1	yes	Yes
2007-2008	42421	29.61	105.4	166.1	81.7	0.976	756.6	2.87	2.461	1.11	5.12	13730.7828	55	Male	Mexican American	Married	1.83	29526.47264	High School Grad/GED or Equivalent	5905.294528	7.6	2.8	287	never	mild		no	1	yes	Yes
2007-2008	43710	38.22	122.7	184	129.4	1.333	758.8	2.353	2.179	1.03	4.4	44347.0322	50	Male	Non-Hispanic White	Married	4.72	105297.5949	College Graduate or above	21059.51898	7.1	1.6	190	never	mild	500	no	1	yes	Yes
2015-2016	83911	30.7	101.6	172.3	91.1		761.7	2.017	0.474	1.63	3.85	14827.3817	43	Female	Non-Hispanic Black	Living with partner	3.3	37552.29707	Some college or AA degree	7510.459415	3.7	1.1	320	never	mild		no	1	no	No
2015-2016	87228	38.4	131.3	178.9	123		764.6	2.612	1.061	1.4	4.5	41650.96426	62	Male	Non-Hispanic White	Married	3.99	116270.1335	High school graduate/GED or equivalent	23254.0267	8.1	2.1	191	never	mild	7680	no	1	yes	Yes
2007-2008	48337	22.09	79.5	160.9	57.2	1.056	764.8	1.733	0.406	2.02	3.93	7052.3648	66	Male	Other Race - Including Multi-Racial	Married	2.35	15520.33433	College Graduate or above	3104.066866	4.6	1	234	never	mild	1800	no	1	yes	No
2011-2012	62971	37.9	127	170.6	110.4		766.1			0.98	4.24		53	Male	Non-Hispanic White	Married	5	178639.415	College graduate or above	35727.883	11.1	2.5	220	never	mild	2520	no	1	yes	Yes
2015-2016	86495	27.5	88.1	147.7	60		767.9	1.577	0.768	1.03	2.97	8198.70751	68	Female	Other Race - Including Multi-Racial	Married	2.75	18846.77521	College graduate or above	3769.355041	4	1.8	170	never	mild	960	no	1	yes	No
2007-2008	42189	25.76	93.1	160.2	66.1	0.854	772.1	3.103	1.671	0.96	4.84	6179.9116	50	Male	Mexican American	Married	1.41	14278.12046	Less Than 9th Grade	2855.624093	4.9	1.5	224	never	mild	11280	no	1	no	Yes
2011-2012	62808	31.4	100.8	155.4	75.9		776	3.077	1.253	1.53	5.17	14038.4312	44	Female	Mexican American	Married	0.78	32083.19402	Less than 9th grade	6416.638803	6.3	1.6	218	never	mild		no	1	no	No
2011-2012	63664	27.3	98	175.9	84.5		781.1	4.422	2.314	1.5	6.98	7745.078	58	Male	Other Race - Including Multi-Racial	Divorced	5	18939.14541	College graduate or above	3787.829083	5.1	1.1	258	never	mild	1440	no	1	yes	Yes
2013-2014	77727	28.3	95.6	163	75.1	0.847	782.1			1.11	5.2		45	Female	Other Race - Including Multi-Racial	Married	3.48	16485.10262	College graduate or above	3297.020525	8.4	2.9	412	never	mild	360	no	1	no	Yes
2011-2012	69258	40.9	119.9	156.7	100.4		786.3			1.29	4.6		51	Female	Non-Hispanic Black	Married	5	21991.27347	College graduate or above	4398.254694	7.4	2.6	254	never	mild	240	no	1	yes	No
2007-2008	49416	36.37	118.7	166.8	101.2	1.063	787.1	2.379	3.692	1.01	5.07	26361.9276	61	Male	Non-Hispanic White	Married	4.75	61838.5431	College Graduate or above	12367.70862	5.4	1.5	302	never	mild	500	no	1	yes	Yes
2009-2010	60138	31.7	109.2	169.8	91.4	0.842	789.1			0.65	3.57		66	Male	Non-Hispanic White	Married	1.01	52501.37489	Some College or AA degree	10500.27498	10.9	3	296	never	mild	2880	no	1	yes	Yes
2013-2014	81111	23.7	93.7	161.1	61.5	0.692	792.7			2.3	3.98		77	Female	Non-Hispanic White	Widowed	3.68	55851.23727	Some college or AA degree	11170.24745	7.5	2.5	295	never	mild		no	1	yes	No
2013-2014	73888	33	114.9	175.6	101.8	1.201	793			1.01	2.66		56	Male	Non-Hispanic White	Married	5	132382.6834	College graduate or above	26476.53668	8.6	2.1	201	never	mild	240	no	1	yes	Yes
2007-2008	49664	30.62	111	159.3	77.7		810.9			1.27	6.23		57	Female	Non-Hispanic Black	Separated	1.26	22837.22915	9-11th Grade (Includes 12th grade with no diploma)	4567.44583	8.4	3.7	355	never	mild		no	1	yes	Yes
2013-2014	75458	37.2	133	182	123.2	0.997	817.8			1.19	3.44		61	Male	Non-Hispanic White	Married	3.1	64796.68172	Some college or AA degree	12959.33634	8.5	1.5	239	never	mild	1800	no	1	yes	Yes
2015-2016	92121	33.5	114.8	181	109.6		819.9	1.577	1.152	1.32	3.41	7499.543878	57	Male	Non-Hispanic Black	Married	2.72	17596.41999	Some college or AA degree	3519.283998	4.8	1.2	157	never	mild		no	1	yes	No
2013-2014	77778	36.1	112.3	161.3	93.8	1.025	820.5			2.66	6.03		59	Female	Other Race - Including Multi-Racial	Divorced	2.26	16735.26626	College graduate or above	3347.053252	5	2	308	never	mild	2700	no	1	yes	Yes
2013-2014	76674	37.2	125.2	162.8	98.7	0.991	820.6			1.16	6		42	Female	Non-Hispanic White	Living with partner	0.67	20196.0824	Less than 9th grade	4039.216479	19.9	4	304	never	mild		no	1	yes	No
2013-2014	79693	32.7	125.7	181.1	107.2	0.945	825.3			1.34	3.44		57	Male	Non-Hispanic White	Married	3.22	56979.73382	Some college or AA degree	11395.94676	8.4	1.6	218	never	mild	480	no	1	no	Yes
2009-2010	57744	29.4	98.6	166.1	81.1	1.058	828.3			0.83	4.01		55	Male	Mexican American	Married	0.16	14426.4087	Less Than 9th Grade	2885.28174	8.8	2.9	240	never	mild		no	1	yes	Yes
2007-2008	42479	43.5	127.1	163.3	116		841.6	3.853	1.039	1.29	5.61	10422.9518	55	Female	Non-Hispanic Black	Divorced	3.09	21909.97072	High School Grad/GED or Equivalent	4381.994144	6.4	1.7	350	never	mild	4800	no	1	yes	Yes
2013-2014	77095	25.7	90.5	180	83.3	0.976	848.5	2.612	0.655	1.34	4.27	47890.37086	46	Male	Non-Hispanic White	Married	5	104496.7593	Some college or AA degree	20899.35187	6.6	2.6	231	never	mild	4080	no	1	yes	Yes
2009-2010	55862	30.36	109.6	168.5	86.2	1.165	848.9			1.03	3.67		47	Male	Mexican American	Married	3.17	18943.61304	Some College or AA degree	3788.722607	7.1	2.3	266	never	mild		no	1	no	No
2013-2014	79419	39	130	162.5	102.9	1.011	851.8			1.63	4.71		70	Female	Non-Hispanic White	Widowed	3.26	38162.56366	Some college or AA degree	7632.512732	8.6	1.9	182	never	mild	360	no	1	yes	Yes
2011-2012	63992	40	137.5	191	146.1		854.3	2.146	2.721	0.93	4.32	8005.4554	44	Male	Non-Hispanic White	Never married	0.4	19993.73967	Some college or AA degree	3998.747934	4.9	1.7	206	never	mild	9600	no	1	yes	Yes
2011-2012	64961	30.5	111.9	174.3	92.8		855.3			1.11	4.11		56	Male	Non-Hispanic White	Married	4.77	142016.3915	Some college or AA degree	28403.27831	8	1.2	282	never	mild		no	1	yes	Yes
2013-2014	76076	28.9	102.1	166.8	80.4	0.947	855.7			1.37	3.41		51	Female	Non-Hispanic White	Divorced	0.97	92417.21418	College graduate or above	18483.44284	8.7	0.8	204	never	mild	1440	no	1	yes	No
2009-2010	61577	32.04	107	168.8	91.3	1.333	856.8			1.16	5.77		52	Female	Non-Hispanic White	Married	5	110823.7408	College Graduate or above	22164.74815	5.9	2.2	215	never	mild	940	no	1	yes	No
2009-2010	51967	30.07	108.5	170.4	87.3	1.088	863.4			1.01	3.31		61	Male	Mexican American	Married	2.64	6230.506123	Less Than 9th Grade	1246.101225	8.4	2	246	never	mild	2400	no	1	yes	Yes
2009-2010	57512	30.83	99	148.3	67.8	0.943	872.7	2.25	1.513	0.98	3.93	5913.8512	55	Female	Mexican American	Married	1.69	12542.2215	Less Than 9th Grade	2508.444299	7.4	2.6	171	never	mild		no	1	yes	Yes
2013-2014	82006	26.8	92.6	186.9	93.6	1.06	873.2			1.32	4.78		46	Male	Non-Hispanic Black	Married	2.18	26343.26971	Some college or AA degree	5268.653941	6.3	2.5	228	never	mild	1216	no	1	no	Yes
2015-2016	89909	22.3	88.5	168.4	63.2		874.6	3.233	0.723	1.03	4.6	7870.845728	72	Male	Non-Hispanic White	Divorced	1.51	20024.04791	High school graduate/GED or equivalent	4004.809582	8.7	1.5	272	never	mild		no	1	yes	No
2009-2010	59030	33.16	118	177.1	104	1.189	881.7			0.7	3.8		52	Male	Non-Hispanic White	Married	5	101172.9249	High School Grad/GED or Equivalent	20234.58498	6.1	1.7	193	never	mild	1860	no	1	no	No
2013-2014	77176	31.2	113	161	81	1.091	884.6	2.974	2.687	1.03	5.25	8639.610922	41	Female	Mexican American	Married	2.1	14682.3306	9-11th grade (Includes 12th grade with no diploma)	2936.46612	5.7	2	238	never	mild	3360	no	1	no	No
2013-2014	73684	24.8	98.4	160.5	63.9	0.929	886.4			1.32	4.58		64	Male	Other Race - Including Multi-Racial	Married	5	22985.77089	College graduate or above	4597.154177	6.1	1.9	252	never	mild	100	no	1	no	Yes
2011-2012	70426	29	101.5	164.4	78.3		893.9			1.11	3.75		66	Male	Mexican American	Married	1.85	14844.94697	Less than 9th grade	2968.989393	9.6	2.9	227	never	mild	900	no	1	yes	Yes
2009-2010	58971	33.18	110.9	175	101.6	1.088	905.7			1.11	3.98		49	Male	Non-Hispanic White	Divorced	5	67328.82957	Some College or AA degree	13465.76591	6.5	0.9	187	never	mild	6720	no	1	yes	No
2015-2016	87111	34.5	120.2	179.3	110.9		908.6			1.06	5.66		67	Male	Non-Hispanic Black	Married	3.06	13689.73622	High school graduate/GED or equivalent	2737.947245	8.6	1.5	169	never	mild	600	no	1	yes	Yes
2007-2008	43351	25.77	95.4	161	66.8	1.003	909.3			0.85	5.22		63	Male	Mexican American	Married	1.81	8318.4802	Less Than 9th Grade	1663.69604	5.7	1.8	274	never	mild	1240	no	1	no
2015-2016	87257	22.9	83.5	155	55		911.6	3.595	1.355	1.42	5.64	6905.394886	59	Female	Other Race - Including Multi-Racial	Married	0.03	16900.85092	High school graduate/GED or equivalent	3380.170185	5.6	2.8	296	never	mild		no	1	yes	Yes
2015-2016	83913	24.6	95	171.6	72.5		912.5			0.98	4.81		43	Male	Other Race - Including Multi-Racial	Married	1.44	11939.08116	Less than 9th grade	2387.816231	8	2.9	172	never	mild	3040	no	1	yes	No
2011-2012	65126	26.3	91.8	167.9	74		913.1			1.81	4.94		63	Female	Non-Hispanic Black	Married	5	10598.2543	College graduate or above	2119.65086	4.8	1.7	211	never	mild	480	no	1	yes	No
2009-2010	55272	44.41	133.4	170.3	128.8		913.8	2.172	0.892	1.53	4.11	24965.8026	66	Male	Other Race - Including Multi-Racial	Married	5	54062.09424	College Graduate or above	10812.41885	7.6	1.6	271	never	mild	4160	no	1	yes	No
2007-2008	43079	27.28	103.7	176	84.5	0.952	914.5			1.06	4.22		68	Male	Non-Hispanic White	Divorced	4.9	50485.97866	College Graduate or above	10097.19573	6.3	2	173	never	mild	1120	no	1	no	Yes
2011-2012	68910	29.7	109.5	170.4	86.2		917.6			0.83	4.03		74	Male	Other Hispanic	Married	1.7	17783.35869	9-11th grade (Includes 12th grade with no diploma)	3556.671738	6.8	1.7	202	never	mild	2400	no	1	yes	No
2015-2016	90110	26.7	103.7	172.6	79.6		926.2	1.526	0.745	1.16	3.03	12802.87115	58	Male	Mexican American	Never married	3.7	25844.7586	Some college or AA degree	5168.95172	9.7	1.3	258	never	mild		no	1	yes	Yes
2015-2016	86215	28.5	102	169.3	81.7		929.7	1.526	0.835	1.84	3.75	71286.11076	63	Male	Non-Hispanic White	Married	5	154467.3694	9-11th grade (Includes 12th grade with no diploma)	30893.47387	5.8	1.7	242	never	mild		no	1	no	Yes
2011-2012	66206	30.1	104.7	174.6	91.9		930.4			0.88	5.9		62	Male	Non-Hispanic Black	Married	2.88	8036.257566	College graduate or above	1607.251513	4	2.1	188	never	mild	6240	no	1	yes	No
2009-2010	55687	29.37	101.6	173.4	88.3	0.716	933.1			1.68	4.78		60	Female	Non-Hispanic White	Married	5	65573.06192	Some College or AA degree	13114.61238	6.1	2	187	never	mild	360	no	1	yes	No
2013-2014	79468	31.1	123.4	202.6	127.6		936.1			1.01	4.45		52	Male	Non-Hispanic White	Never married	0.35	17519.35052	Some college or AA degree	3503.870103	8.2	1.9	275	never	mild	1680	no	1	no	No
2015-2016	88544	40.2	127.8	183.8	135.9		939.7	3.905	4.222	0.96	6.8	13236.27401	67	Male	Non-Hispanic White	Married	2.09	32395.58309	High school graduate/GED or equivalent	6479.116618	5.8	1	143	never	mild		no	1	yes	Yes
2009-2010	57475	28.13	94.6	161.2	73.1	1.102	947.5	4.707	1.4	1.32	6.67	7785.0184	52	Male	Mexican American	Never married	0.39	17971.28869	Less Than 9th Grade	3594.257739	7.6	1.4	225	never	mild	7680	no	1	yes	No
2013-2014	81444	28.3	95.5	154.1	67.1	1.063	948.4	2.638	1.976	1.19	4.73	7856.324806	51	Female	Mexican American	Married	2.97	17354.82846	Some college or AA degree	3470.965692	5.4	2	216	never	mild	6000	no	1	yes	Yes
2013-2014	82316	33.2	117.2	180.1	107.7	1.135	951.6			1.24	4.55		73	Male	Mexican American	Married		13251.23618	Some college or AA degree	2650.247235	7.6	1.1	211	never	mild	1680	no	1	yes	Yes
2015-2016	86940	26.3	97.5	163.5	70.4		951.7			0.93	5.12		64	Male	Other Race - Including Multi-Racial	Married	4.39	16710.97128	College graduate or above	3342.194255	6.5	2.4	239	never	mild	600	no	1	yes	No
2013-2014	76117	27.8	104	160.9	72.1		951.9			1.24	4.81		72	Female	Non-Hispanic White	Widowed	2.19	56977.21883	Some college or AA degree	11395.44377	8.5	2.1	227	never	mild		no	1	yes	Yes
2011-2012	70066	29.5	100.6	175	90.4		956.4			1.24	4.97		47	Male	Non-Hispanic Black	Divorced	2.02	19199.45957	Some college or AA degree	3839.891915	6.8	2.7	143	never	mild	4800	no	1	yes	No
2013-2014	77529	36.5	122.5	178.6	116.3	1.392	956.6	1.784	0.485	1.47	3.49	6214.031077	65	Male	Non-Hispanic Black	Married	5	9529.367191	College graduate or above	1905.873438	11.2	2.1	155	never	mild	4320	no	1	yes	No
2007-2008	49067	33.81	98.6	157.8	84.2	0.911	957.9			1.45	4.4		60	Female	Non-Hispanic Black	Never married		10981.48653	9-11th Grade (Includes 12th grade with no diploma)	2196.297305	7.1	2.9	166	never	mild		no	1	yes	No
2009-2010	53193	29.29	92.3	142.4	59.4	0.757	960.4			1.6	3.26		77	Female	Other Hispanic	Widowed		9284.095508	Less Than 9th Grade	1856.819102	8.8	2.3	232	never	mild	840	no	1	yes	Yes
2007-2008	42200	33.45	112.5	168	94.4	1.303	960.7			0.72	2.84		65	Male	Non-Hispanic White	Married	1.71	61442.88679	High School Grad/GED or Equivalent	12288.57736	6.1	2.1	137	never	mild		no	1	no	Yes
2013-2014	77965	39.9	119	171.9	118	1.372	961.8	1.94	0.655	1.24	3.49	13703.19496	47	Male	Non-Hispanic Black	Married	2.58	26821.97866	Some college or AA degree	5364.395731	5.1	1.6	265	never	mild	19200	no	1	yes	No
2007-2008	45649	27.86	109.7	172.5	82.9	0.713	970.4			0.83	4.22		73	Male	Non-Hispanic White	Divorced	1.06	11953.61544	Some College or AA degree	2390.723088	8.6	3.4	236	never	mild	13920	no	1	yes	Yes
2011-2012	64142	34.4	117.6	176.7	107.4		972.9			1.01	3.52		73	Male	Non-Hispanic White	Married		15440.50389	College graduate or above	3088.100778	8.1	2.4	201	never	mild		no	1	yes	No
2007-2008	46269	26.92	97	168.8	76.7	0.934	976	3.077	0.937	1.68	5.2	5240.856	50	Male	Mexican American	Never married	2.31	11989.84485	Less Than 9th Grade	2397.968969	8.2	2.4	313	never	mild	2400	no	1	no	No
2013-2014	75519	31.7	96.1	163	84.2	1.074	984	2.017	0.587	2.02	4.29	13378.4117	44	Female	Non-Hispanic Black	Married	5	27099.03336	College graduate or above	5419.806673	5.4	1.6	224	never	mild	1240	no	1	no	Yes
2009-2010	61510	21.91	79.7	157	54	0.84	985.6			1.45	3.83		43	Female	Other Race - Including Multi-Racial	Married	0.98	16043.83902	High School Grad/GED or Equivalent	3208.767805	9.4	2.7	252	never	mild	3360	no	1	yes	Yes
2015-2016	87221	44.7	132.5	169.2	128.1		986.2			1.32	4.14		63	Male	Non-Hispanic Black	Married	5	11947.26808	Some college or AA degree	2389.453616	12.4	2.8	213	never	mild	4080	no	1	yes	Yes
2007-2008	49105	24.38	85.6	167.5	68.4	1.124	994.4			1.37	4.58		69	Male	Non-Hispanic Black	Widowed		5819.718329	Some College or AA degree	1163.943666	7.5	3	316	never	mild	240	no	1	no	Yes
2013-2014	77160	57.3	160.7	176.3	178.1	1.323	998			1.24	3.52		52	Male	Non-Hispanic White	Married	1.47	10117.40536	College graduate or above	2023.481073	9.8	2.9	269	never	mild	120	no	1	no	No
2013-2014	80878	27.2	97.5	159.2	69	0.741	1002.8			1.42	4.76		65	Female	Mexican American	Married	3.06	21645.80775	High school graduate/GED or equivalent	4329.161551	7.7	2	258	never	mild	1440	no	1	yes	Yes
2009-2010	58234	21.55	85.6	179.7	69.6	0.974	1010.7			1.76	3.78		53	Male	Non-Hispanic White	Married	5	101689.8777	College Graduate or above	20337.97553	4.6	0.8	187	never	mild	2460	no	1	no	No
2011-2012	68330	29.6	95.5	165.4	81.1		1016.5	1.758	1.163	1.16	3.47	51141.6148	69	Female	Non-Hispanic White	Married	1.94	133041.0682	9-11th grade (Includes 12th grade with no diploma)	26608.21363	8.2	1.7	286	never	mild		no	1	no	Yes
2015-2016	87246	25.3	89.8	148.8	56.1		1017.4			1.34	5.38		58	Male	Other Race - Including Multi-Racial	Married	1.03	20976.16571	High school graduate/GED or equivalent	4195.233141	4.1	1.3	229	never	mild		no	1	no	No
2015-2016	89237	33.8	126.2	178.1	107.1		1020.6	2.095	1.434	1.11	3.85	12807.95929	78	Male	Non-Hispanic White	Never married	1.35	27753.11708	9-11th grade (Includes 12th grade with no diploma)	5550.623416	7.4	2.6	152	never	mild	2880	no	1	yes	Yes
2007-2008	41961	30.45	107.5	170.3	88.3	0.994	1020.8			0.93	3.8		46	Male	Non-Hispanic White	Married	4.72	117384.3292	High School Grad/GED or Equivalent	23476.86583	6.8	2.7	208	never	mild	1080	no	1	no	Yes
2013-2014	74214	28.7	92.5	160.2	73.7	1.096	1023.7	3.801	2.043	1.11	5.84	14142.46747	47	Female	Other Hispanic	Married	5	31241.08321	College graduate or above	6248.216642	5.3	1.4	245	never	mild	240	no	1	yes	Yes
2011-2012	70785	57.1	155	166.1	157.5		1029.7	1.603	0.881	1.22	3.23	7777.52	41	Female	Non-Hispanic Black	Married	0	19874.98543	Some college or AA degree	3974.997086	4.4	1.2	226	never	mild		no	1	yes	No
2009-2010	53884	45.57	130.8	156.7	111.9	1.226	1035.2			1.06	4.29		68	Female	Non-Hispanic White	Married	5	60851.68697	Some College or AA degree	12170.33739	11.4	2.7	347	never	mild		no	1	yes	Yes
2013-2014	75384	29.2	105.6	182.4	97.1	1.247	1049.5	1.733	3.06	0.78	3.9	15849.00088	61	Male	Non-Hispanic White	Married		31873.28601	Some college or AA degree	6374.657201	5.9	1.7	126	never	mild	3300	no	1	yes	Yes
2013-2014	83505	23	84.1	158	57.3	0.71	1055.8	2.327	1.885	1.78	4.97	11453.78131	70	Female	Other Race - Including Multi-Racial	Married	1.61	23415.31387	College graduate or above	4683.062773	4.7	1.9	252	never	mild	2160	no	1	yes	Yes
2007-2008	51023	28.88	98.9	168.3	81.8	1.195	1060.8			1.16	3.21		57	Male	Other Race - Including Multi-Racial	Married	1.43	71843.77178	9-11th Grade (Includes 12th grade with no diploma)	14368.75436	3.3	1.6	232	never	mild	14400	no	1	yes
2007-2008	44474	26.46	98.3	157.8	65.9	0.697	1061.7	3.026	1.818	1.45	5.3	5603.198	73	Female	Other Hispanic	Divorced	0.88	12049.0344	Some College or AA degree	2409.80688	6	1.4	333	never	mild		no	1	yes	Yes
2013-2014	74865	25.2	97.3	173.1	75.5	1.023	1075.2	2.819	1.4	1.11	4.58	44664.26537	58	Male	Non-Hispanic White	Married		101505.4081	College graduate or above	20301.08162	5.8	2.5	198	never	mild	900	no	1	no	Yes
2009-2010	56725	35.88	126	177.7	113.3	0.981	1080.7	3.517	2.698	1.03	5.79	13162.014	73	Male	Non-Hispanic White	Divorced	0.54	28077.02874	High School Grad/GED or Equivalent	5615.405748	4.9	1.1	185	never	mild	1440	no	1	yes	Yes
2011-2012	63633	30.6	110.2	184.8	104.6		1081.6	1.526	0.79	0.96	2.84	5161.5108	48	Male	Non-Hispanic Black	Married	4.9	13189.93065	College graduate or above	2637.986131	6.2	1.6	127	never	mild	2880	no	1	yes	No
2015-2016	87487	30.8	106.3	170.3	89.3		1090.8			1.42	4.01		43	Female	Mexican American	Divorced	1.74	26233.35641	Some college or AA degree	5246.671281	10.1	3.4	245	never	mild	1200	no	1	yes	Yes
2007-2008	42948	32.93	102.8	174	99.7	1.123	1099	2.327	2.134	0.98	4.29	37171.9396	41	Male	Non-Hispanic White	Never married	4.75	90397.29865	Some College or AA degree	18079.45973	6.4	2.2	186	never	mild	700	no	1	no	No
2007-2008	51212						1103.4	1.991	0.452	0.85	3.05	7198.2852	43	Male	Mexican American	Married		17276.37148	High School Grad/GED or Equivalent	3455.274296	4.5	0.9	144	never	mild		no	1	no	Yes
2011-2012	63665	29.6	102.4	167.2	82.7		1103.5	4.629	1.942	1.32	6.83	10742.4306	56	Male	Other Hispanic	Never married	2.91	27795.677	High school graduate/GED or equivalent	5559.135399	6.3	2.6	261	never	mild	120	no	1	no	Yes
2009-2010	60124	26.79	101.1	189.8	96.5	1.038	1107.3	3.62	1.129	1.4	5.53	9418.8972	54	Male	Non-Hispanic Black	Divorced	3.32	20527.02516	College Graduate or above	4105.405031	6.3	1.6	312	never	mild	2560	no	1	yes	No
2015-2016	88740	35.8	115.9	173.7	108.1		1116.1			1.11	5.38		66	Male	Non-Hispanic White	Divorced	5	112628.7718	College graduate or above	22525.75435	7.3	2.1	251	never	mild	960	no	1	yes	No
2009-2010	58779	42.17	114.8	157.5	104.6	1.134	1147.9			2.07	4.14		69	Female	Non-Hispanic Black	Widowed		10683.93364	Some College or AA degree	2136.786727	8.3	2.8	281	never	mild	240	no	1	yes	No
2011-2012	70368	42.5	134.9	184.9	145.3		1162.1	2.327	1.185	0.91	3.78	8406.8148	55	Male	Non-Hispanic Black	Married	5	20214.27207	College graduate or above	4042.854414	8.2	1.7	205	never	mild	1680	no	1	yes	Yes
2007-2008	49795	43.34	127.3	159.1	109.7		1167.4	3.233	1.152	1.6	5.35	5599.7718	64	Female	Non-Hispanic Black	Widowed	5	11771.21773	High School Grad/GED or Equivalent	2354.243546	7.8	2.2	247	never	mild		no	1	yes	No
2011-2012	64604	38.3	109.3	155.4	92.6		1185	4.37	3.071	1.03	6.8	10741.3654	50	Female	Other Hispanic	Divorced	0.89	24548.13518	9-11th grade (Includes 12th grade with no diploma)	4909.627037	6.5	1.9	309	never	mild	720	no	1	no	Yes
2007-2008	43904	25.44	98.7	167.3	71.2	1.173	1191.1	1.577	2.518	1.19	3.93	5103.3528	70	Male	Non-Hispanic White	Married	0.97	12248.20325	9-11th Grade (Includes 12th grade with no diploma)	2449.640651	6.8	1.4	254	never	mild		no	1	yes	Yes
2011-2012	64503	24.2	92.5	167.6	67.9		1206.8			1.22	5.02		70	Female	Non-Hispanic Black	Married	3.02	13555.74454	Some college or AA degree	2711.148909	4.2	1.5	208	never	mild		no	1	yes	Yes
2013-2014	79833	25.4	96.7	167.6	71.3	0.924	1217.4	1.784	3.274	1.09	4.37	8938.930223	54	Male	Other Race - Including Multi-Racial	Married	3.53	15190.99991	College graduate or above	3038.199983	5.5	1.7	202	never	mild	1080	no	1	no	No
2015-2016	90102	25.2	90.5	179.9	81.5		1225.7			1.16	5.35		49	Male	Other Race - Including Multi-Racial	Married	5	26079.72262	College graduate or above	5215.944523	6.3	0.9	212	never	mild	1680	no	1	yes	Yes
2013-2014	80771	31.6	98.5	161.6	82.6	1.284	1234.4			0.93	4.16		59	Male	Other Hispanic	Divorced	5	18444.73767	College graduate or above	3688.947534	8.1	3.4	209	never	mild	640	no	1	yes	Yes
2015-2016	86516	29.3	110.6	173.6	88.2		1242.6			1.78	4.91		71	Male	Non-Hispanic White	Married	4.37	92955.35093	High school graduate/GED or equivalent	18591.07019	6.5	0.9	99	never	mild	1440	no	1	yes	Yes
2009-2010	54439	27.69	106.5	170.3	80.3	0.868	1259.2	2.689	1.276	1.37	4.65	3125.4092	63	Male	Mexican American	Married	2.08	6580.447866	Less Than 9th Grade	1316.089573	4.1	2	171	never	mild		no	1	yes	No
2011-2012	67349	50.8	146.4	170.5	147.7		1269.1		5.758	0.83	5.72	13237.822	42	Male	Non-Hispanic Black	Married	3.78	23797.47065	Some college or AA degree	4759.49413	5.1	2.2	206	never	mild	600	no	1	no	No
2009-2010	56599	31.91	118.2	179.5	102.8	1.139	1270.2	1.396	3.026	1.09	3.88	6619.8278	70	Male	Other Hispanic	Married	2.75	15281.5104	Less Than 9th Grade	3056.302079	11.1	2.4	244	never	mild		no	1	yes	Yes
2011-2012	66001	32.4	114.1	181.4	106.6		1272.5			1.24	5.4		62	Male	Non-Hispanic White	Married	5	99957.29004	College graduate or above	19991.45801	6.6	1.1	188	never	mild	1060	no	1	yes	No
2013-2014	78195	23.5	87.7	155.6	56.9	0.727	1276.9			1.06	5.92		79	Female	Non-Hispanic White	Widowed	0.9	23874.05463	Less than 9th grade	4774.810926	6.9	2.8	232	never	mild		no	1	yes	Yes
2009-2010	57569	22	81.4	173.6	66.3	1.104	1283.8	1.733	0.497	1.68	3.65	4240.9114	60	Male	Non-Hispanic Black	Married	5	8365.161334	College Graduate or above	1673.032267	5.9	1.7	287	never	mild	1680	no	1	no	No
2011-2012	69948	33.7	120.1	178.3	107		1290.8	2.612	1.942	0.8	4.29	11945.5696	45	Male	Non-Hispanic White	Living with partner	1.07	28855.3178	College graduate or above	5771.063559	9.1	2.7	220	never	mild	240	no	1	yes	No
2011-2012	70200	31.5	104.7	170	91		1307.6			1.71	4.5		52	Male	Non-Hispanic White	Married	0.73	27682.32133	Some college or AA degree	5536.464266	5	1.5	200	never	mild	6520	no	1	no	No
2015-2016	88721	38.8	120.1	153.9	91.9		1321.1	2.069	0.655	1.32	3.7	7174.041626	42	Female	Non-Hispanic Black	Married	1.76	18153.97497	College graduate or above	3630.794993	8.4	3.2	298	never	mild	1200	no	1	yes	Yes
2015-2016	91046	24.1	94.5	170.4	70.1		1335.6			1.14	3.03	0	52	Female	Non-Hispanic White	Married	5	161305.5395	College graduate or above	32261.1079	5	1.2	148	never	mild	1200	no	1	no	Yes
2011-2012	68748	26.7	99	169	76.2		1356.6	2.483	1.513	1.16	4.34	9528.8056	70	Male	Other Race - Including Multi-Racial	Married	1.68	19545.29106	Some college or AA degree	3909.058211	5.5	1.4	284	never	mild	120	no	1	yes	No
2009-2010	56837	27.85	106.4	183.8	94.1	0.77	1371.3	1.552	1.016	1.5	3.52	14170.7868	76	Male	Non-Hispanic White	Married	5	31722.47567	College Graduate or above	6344.495134	13	1.9	214	never	mild	480	no	1	no	No
2015-2016	93024	28.2	102.1	168.4	80		1393.8	3.388	0.756	1.37	5.09	5910.343308	40	Female	Non-Hispanic Black	Married	3.3	14968.72288	College graduate or above	2993.744575	7.6	2.4	295	never	mild		no	1	no	Yes
2009-2010	51957	31.25	104	158.9	78.9	0.844	1400.4			0.96	4.94		40	Female	Non-Hispanic White	Married	1.86	18372.13882	College Graduate or above	3674.427765	9	2.2	286	never	mild	540	no	1	yes	No
2009-2010	57802	23.48	90.3	168.4	66.6	0.967	1404.9	2.534	1.163	1.34	4.42	15967.2592	76	Male	Non-Hispanic White	Married	2.75	34061.13952	College Graduate or above	6812.227903	7.9	1	167	never	mild	1200	no	1	yes	Yes
2015-2016	85834	29.5	93	158.7	74.2		1454.2			1.29	4.01		59	Female	Other Hispanic	Never married	0.42	15322.85989	9-11th grade (Includes 12th grade with no diploma)	3064.571977	7.3	2	166	never	mild		no	1	yes	No
2011-2012	67339	25.9	110.7	180.9	84.9		1496.6	2.896	1.016	1.06	4.42	43504.3096	70	Male	Non-Hispanic White	Married	4.08	91501.12458	College graduate or above	18300.22492	4.4	1.3	179	never	mild	840	no	1	yes	Yes
2007-2008	45137	33.72	102.8	161	87.4	1.17	1601.1	5.482	1.998	1.53	7.91	9953.2394	51	Female	Non-Hispanic Black	Married	3.39	21502.82309	9-11th Grade (Includes 12th grade with no diploma)	4300.564618	5.4	1.5	408	never	mild	400	no	1	yes	No
2007-2008	49743	45.31	126	168.6	128.8	1.025	1602.9			1.11	3.54		58	Female	Other Hispanic	Married	5	11514.36424	College Graduate or above	2302.872848	8.6	2.1	247	never	mild		no	1	yes	No
2013-2014	77938	35.7	116	176.2	110.7	1.139	1659.8	1.888	1.039	0.8	3.15	8713.92783	72	Male	Other Race - Including Multi-Racial	Married	2.9	17524.22857	College graduate or above	3504.845714	4.3	1.5	146	never	mild	1440	no	1	yes	Yes
2013-2014	74769	28.6	101.4	181.6	94.2	1.009	1702.8			1.24	3.1		50	Male	Non-Hispanic White	Married	5	136518.0104	College graduate or above	27303.60207	9.6	1.6	181	never	mild	2400	no	1	no	No
2015-2016	87519	23.6	81.6	169.3	67.7		1765.9			1.6	4.58		67	Male	Non-Hispanic Black	Never married	5	12728.23734	College graduate or above	2545.647469	4.4	1.6	186	never	mild	2080	no	1	no	No
2013-2014	77983	25.1	105.7	183.2	84.2	1.183	1824.3	3.207	0.982	1.09	4.73	8721.305407	65	Male	Non-Hispanic Black	Never married	0.93	17220.12948	Some college or AA degree	3444.025895	7.1	2	222	never	mild	600	no	1	yes	Yes
2015-2016	93485	41.6	129.5	165.9	114.6		1884.1			2.07	4.32		60	Female	Non-Hispanic Black	Married	5	19881.49637	College graduate or above	3976.299274	8.8	3	238	never	mild	40	no	1	yes	No
2011-2012	71302	29.1	102.1	164.9	79.2		1954.9	1.603	1.152	1.34	3.47	7845.0732	56	Female	Non-Hispanic Black	Separated	1.29	18265.36374	High school graduate/GED or equivalent	3653.072748	6.4	1.6	246	never	mild	2100	no	1	yes	No
2015-2016	90700	35.2	110.5	168.5	100		2134.1	3.595	0.926	1.55	5.56	8645.309887	40	Female	Non-Hispanic Black	Divorced	2.28	21895.38596	College graduate or above	4379.077192	6.8	1.5	328	never	mild	480	no	1	yes	No
2009-2010	61446	24.38	90.2	171	71.3	0.878	2788.1			2.09	4.47		62	Female	Non-Hispanic Black	Divorced	0.74	13070.87507	9-11th Grade (Includes 12th grade with no diploma)	2614.175014	3.3	1.5	183	never	mild	2880	no	1	yes	Yes
2007-2008	44791	28.31	101.5	174.1	85.8	1.194	386.8	2.017	1.524	1.11	3.83	3455.1688	64	Male	Other Hispanic	Married		8416.894568	Some College or AA degree	1683.378914	5.1	1.7	215	never	mild	1440	osteoarthritis	1	yes	No
2009-2010	53714	46.26	145.4	177.6	145.9		447.2	2.379	1.174	0.62	3.54	6724.9392	61	Male	Non-Hispanic Black	Married	2.27	13264.88508	High School Grad/GED or Equivalent	2652.977016	6.1	1.7	172	never	mild		osteoarthritis	1	yes	No
2007-2008	51497	28.07	104.8	160.6	72.4	0.825	496.6	4.319	3.364	1.16	7.03	14141.6958	54	Female	Non-Hispanic White	Divorced	0.5	33172.9104	High School Grad/GED or Equivalent	6634.58208	6	2	410	never	mild	2520	osteoarthritis	1	yes	Yes
2007-2008	41618	37.79	102.5	160.8	97.7	1.046	536.6			1.09	5.97		46	Female	Non-Hispanic White	Married	5	85620.50838	Some College or AA degree	17124.10168	11	3.3	349	never	mild	2160	osteoarthritis	1	no	No
2009-2010	61625	32.58	118.7	167.4	91.3	1.221	566.6			1.53	3.83		73	Male	Non-Hispanic White	Married		29991.27079	College Graduate or above	5998.254158	5.6	2	216	never	mild	540	osteoarthritis	1	yes	Yes
2009-2010	56860	30	115.5	185.2	102.9	0.986	571.4			1.14	5.35		63	Male	Non-Hispanic Black	Married	5	6707.045564	College Graduate or above	1341.409113	4.7	1.2	280	never	mild		osteoarthritis	1	yes	No
2007-2008	47610	24.4	92	157.2	60.3	0.925	642.3			1.58	5.28		63	Male	Other Hispanic	Married	0.84	4713.043596	Less Than 9th Grade	942.6087192				never	mild	360	osteoarthritis	1	no	Yes
2009-2010	61773	30.26	100.7	163.4	80.8	0.846	709.1			0.96	4.22		60	Male	Mexican American	Separated	2.77	5791.074815	Less Than 9th Grade	1158.214963	7.8	3.3	196	never	mild	720	osteoarthritis	1	yes	Yes
2009-2010	56712						760.2	1.164	0.779	3.21	4.73	10796.5354	55	Male	Non-Hispanic White	Never married	1.02	23031.02198	9-11th Grade (Includes 12th grade with no diploma)	4606.204397	5.3	0.6	119	never	mild		osteoarthritis	1	yes	No
2009-2010	61948	30.64	108	162.6	81	1.094	785.8			1.01	3.03		71	Male	Mexican American	Married	1.44	9365.319827	College Graduate or above	1873.063965	7.7	1.9	218	never	mild	1680	osteoarthritis	1	yes	Yes
2009-2010	61192	31.2	100	171.9	92.2	0.957	810.9	1.422	0.61	1.47	3.18	28350.0374	60	Female	Non-Hispanic White	Married	4.46	65973.53185	College Graduate or above	13194.70637	5.5	1.8	228	never	mild	80	osteoarthritis	1	yes	No
2007-2008	42484	42.44	119.8	153.8	100.4	0.928	822.9	1.448	1.129	1.68	3.65	18355.7996	72	Female	Non-Hispanic White	Married	5	43058.15259	Some College or AA degree	8611.630518	9.4	2.8	287	never	mild		osteoarthritis	1	yes	Yes
2007-2008	44296	33.43	110.2	156.8	82.2	1	836.4	2.172	0.948	1.81	4.42	21308.0742	73	Female	Non-Hispanic White	Married	2.14	51818.45159	High School Grad/GED or Equivalent	10363.69032	4.6	1.5	170	never	mild	240	osteoarthritis	1	yes	No
2007-2008	47274	39.76	113.9	154	94.3	0.987	838.4	3.698	1.411	1.71	6.05	2250.804	62	Female	Mexican American	Divorced	5	5279.82797	Some College or AA degree	1055.965594	8.4	3.4	233	never	mild	1440	osteoarthritis	1	yes	Yes
2007-2008	51392	36.96	113.6	165.8	101.6	1.018	856			1.4	4.97		64	Male	Other Hispanic	Married	0.91	10948.82088	High School Grad/GED or Equivalent	2189.764175	7.9	2.5	239	never	mild	14400	osteoarthritis	1	no	Yes
2007-2008	42900	36.77	127	179.9	119	1.247	1029.7	3.646	1.603	1.09	5.46	3537.8246	63	Male	Non-Hispanic Black	Married	5	7073.789537	College Graduate or above	1414.757907	4.1	1.5	187	never	mild	3780	osteoarthritis	1	yes	Yes
2009-2010	60308	41.2	133.5	176.6	128.5	0.932	1295.4			1.06	4.22		73	Male	Non-Hispanic White	Married	1.51	36212.54949	Some College or AA degree	7242.509898	7.4	1.4	122	never	mild	480	osteoarthritis	1	no	No
2011-2012	65319	30.8	113.7	174.3	93.7		423			0.96	6.65		73	Male	Non-Hispanic White	Married	1.16	13959.37464	High school graduate/GED or equivalent	2791.874927	5.5	1.2	206	never	mild		osteoarthritis	1	no	Yes
2015-2016	93437	29.1	94.8	161.9	76.3		452.3			1.27	3.49		52	Male	Other Race - Including Multi-Racial	Married	5	19577.75466	College graduate or above	3915.550932	7.1	2.3	292	never	mild	480	osteoarthritis	1	yes	Yes
2011-2012	67481	21.8	86.5	165.3	59.6		464.3	3.388	1.061	1.71	5.59	0	69	Female	Other Hispanic	Divorced	0.66	10662.23058	Some college or AA degree	2132.446116	6.4	1.7	300	never	mild	720	osteoarthritis	1	no	Yes
2015-2016	92146	34.2	116.7	164.9	93.1		491.1			0.96	3.8		69	Male	Mexican American	Married	2.59	10097.41445	High school graduate/GED or equivalent	2019.48289	6.5	2.7	208	never	mild		osteoarthritis	1	yes	No
2013-2014	73723	33.4	116.2	177.3	105.1		518.5			1.19	3.26		77	Male	Non-Hispanic White	Married	5	66046.13237	Some college or AA degree	13209.22647	6.3	1.8	193	never	mild		osteoarthritis	1	yes	Yes
2015-2016	85203	42.3	130.3	157.7	105.1		613			1.94	3.88		71	Female	Mexican American	Married	1.79	13561.17156	College graduate or above	2712.234313	7.6	2	229	never	mild	100	osteoarthritis	1	yes	Yes
2015-2016	89064	33.5	116.1	162.6	88.6		637.6			1.55	4.24		72	Female	Non-Hispanic White	Widowed	1.32	52403.50308	Some college or AA degree	10480.70062	9.3	2.3	374	never	mild		osteoarthritis	1	yes	No
2013-2014	76159	29.4	118.3	180.5	95.8	0.87	642	1.965	2.71	1.42	4.63	25037.75633	75	Male	Non-Hispanic White	Widowed	2.19	50352.42124	College graduate or above	10070.48425	5.7	1	155	never	mild	360	osteoarthritis	1	no	Yes
2015-2016	87278	29.4	101.4	177.5	92.5		661.3			1.11	3.59		46	Male	Non-Hispanic White	Married	5	155845.8069	College graduate or above	31169.16138	7.9	2.2	171	never	mild	1660	osteoarthritis	1	no	No
2015-2016	88883	27.5	108.2	185.3	94.3		678.3			1.5	4.84		72	Male	Non-Hispanic White	Married	5	59655.33093	College graduate or above	11931.06619	9	1.8	196	never	mild	1520	osteoarthritis	1	no	Yes
2013-2014	75762	31.3	103.5	164.9	85.1	1.045	692.7	1.526	1.795	1.24	3.59	51103.66036	61	Female	Non-Hispanic White	Divorced	4.26	102772.5088	9-11th grade (Includes 12th grade with no diploma)	20554.50177	9.1	2.2	289	never	mild	5920	osteoarthritis	1	yes	Yes
2015-2016	88874	36	116	167.4	100.8		696.6	2.069	2.292	0.88	4.01	63910.18411	64	Male	Non-Hispanic White	Married		146913.507	Some college or AA degree	29382.70141	6.5	1.3	142	never	mild	11040	osteoarthritis	1	yes	Yes
2013-2014	83426	36.5	126.6	158.7	92		704.9	3.982	3.635	1.47	7.11	52089.35896	56	Female	Non-Hispanic White	Married	3.14	113658.9488	Some college or AA degree	22731.78975	12.7	3.9	193	never	mild		osteoarthritis	1	yes	Yes
2013-2014	78747	26.3	90.4	151.3	60.1	0.688	708.3	1.914	1.152	1.32	3.75	30680.53287	70	Female	Non-Hispanic White	Married	1.55	61700.38141	High school graduate/GED or equivalent	12340.07628	5.6	1.9	229	never	mild	9600	osteoarthritis	1	no	Yes
2015-2016	92500	32.1		150.5	72.6		715.9	2.664	1.423	1.37	4.68	8136.071582	56	Female	Other Race - Including Multi-Racial	Married	5	18702.7909	College graduate or above	3740.558179	7.8	1.9	206	never	mild	6320	osteoarthritis	1	yes	Yes
2015-2016	88260	30.3	93.7	149.9	68		757.9			0.67	4.19		51	Female	Mexican American	Married	2.58	19471.73693	Some college or AA degree	3894.347386	10.4	2.9	298	never	mild	3360	osteoarthritis	1	no	No
2013-2014	75978	38.2	127.3	170.3	110.7	1.199	796.4	2.172	4.279	0.49	4.63	39411.79845	71	Male	Non-Hispanic White	Married	2.38	79259.47722	College graduate or above	15851.89544	7.6	2.2	221	never	mild		osteoarthritis	1	yes	Yes
2013-2014	73930	34.4	121	164	92.4		816.2	2.121	0.553	2.77	5.15	10585.94435	70	Female	Non-Hispanic Black	Married	5	23490.52479	Some college or AA degree	4698.104957	6.8	3	112	never	mild	960	osteoarthritis	1	yes	Yes
2015-2016	87155	32.2	107.1	147.5	70.1		816.3	2.276	0.7	1.94	4.53	5945.266853	71	Female	Mexican American	Married	4.43	14740.30536	College graduate or above	2948.061073	7.4	3.6	326	never	mild	4320	osteoarthritis	1	yes	Yes
2011-2012	64857	47.7	127	151	108.7		825	3.336	1.806	1.03	5.2	72302.3692	54	Female	Non-Hispanic White	Divorced	1.34	189051.8935	College graduate or above	37810.37871	10.8	1.9	237	never	mild	1920	osteoarthritis	1	yes	Yes
2015-2016	88011	39.3	122.8	167.9	110.7		841.4	2.483	1.524	1.22	4.4	68012.40514	64	Female	Non-Hispanic White	Married	5	156343.4858	College graduate or above	31268.69716	4.2	1.5	196	never	mild	840	osteoarthritis	1	no	No
2011-2012	67766	34.3	106.7	157.6	85.2		880.6	2.483	0.79	2.17	5.02	16898.7396	62	Female	Non-Hispanic White	Divorced	1.26	38685.95986	Some college or AA degree	7737.191972	5.8	1.4	243	never	mild		osteoarthritis	1	yes	No
2013-2014	83006	31.7	99.7	150.3	71.6	0.921	893.7			1.01	5.28		71	Female	Other Hispanic	Divorced	1.67	24070.10867	Some college or AA degree	4814.021733	9.8	1.9	227	never	mild	80	osteoarthritis	1	yes	Yes
2013-2014	77303	25.8	95.5	161.9	67.5	0.794	895.8			1.22	2.59		60	Female	Non-Hispanic Black	Married	2.67	18532.24684	College graduate or above	3706.449368	8.4	2.8	318	never	mild	240	osteoarthritis	1	yes	No
2013-2014	79319	31	100.6	158.8	78.2	0.853	897.1	3.827	1.208	1.55	5.92	41113.8022	67	Female	Non-Hispanic White	Married	1.74	91913.3772	Some college or AA degree	18382.67544	4.1	1.6	212	never	mild	840	osteoarthritis	1	yes	Yes
2013-2014	75527	55.7	154.4	161.1	144.6		928.6	1.629	1.163	1.42	3.59	16543.54535	58	Female	Non-Hispanic White	Never married	0.65	28114.43761	College graduate or above	5622.887521	10.2	3.9	350	never	mild		osteoarthritis	1	yes	No
2013-2014	82741	41.6	144.4	189.9	149.9		954	2.224	3.613	0.8	4.68	0	70	Male	Non-Hispanic White	Never married	0.73	19926.42723	High school graduate/GED or equivalent	3985.285445	10.2	1.3	161	never	mild	120	osteoarthritis	1	yes	Yes
2013-2014	81603	27.7	97.5	161	71.9	0.88	960.9	2.612	2.439	1.19	4.91	22882.66151	76	Female	Non-Hispanic White	Widowed	1.54	46018.39703	Some college or AA degree	9203.679405	7.4	3	352	never	mild	1120	osteoarthritis	1	yes	Yes
2011-2012	69022	35.2	99.8	153.6	83		971.9	3.155	1.445	0.96	4.78	17106.7776	48	Female	Non-Hispanic White	Married	1.16	44729.77464	Some college or AA degree	8945.954928	8.4	3.6	283	never	mild		osteoarthritis	1	yes	Yes
2013-2014	82961	30.7	108.3	160.5	79.2		974.3	4.448	0.96	1.5	6.39	7466.905626	61	Female	Non-Hispanic Black	Divorced	1.01	14743.32977	High school graduate/GED or equivalent	2948.665954	6.1	1.6	210	never	mild	1200	osteoarthritis	1	yes	Yes
2011-2012	69062	27.3	95.4	155	65.5		1001.1			1.29	4.27		70	Female	Other Race - Including Multi-Racial	Widowed		11374.88163	High school graduate/GED or equivalent	2274.976327	8.9	3.5	162	never	mild		osteoarthritis	1	yes	No
2011-2012	68102	33.5	114.8	163	89.1		1033.8	1.784	0.824	1.34	3.52	7443.0104	75	Male	Other Hispanic	Married	0.46	16930.79031	Less than 9th grade	3386.158062	6.6	1.8	94	never	mild		osteoarthritis	1	yes	Yes
2015-2016	83757	35.4	113.5	150.8	80.5		1034.8	4.06	1.547	1.11	5.87	5738.396251	57	Female	Other Hispanic	Separated	0.77	12413.06253	Less than 9th grade	2482.612505	6.7	1.8	256	never	mild	1240	osteoarthritis	1	yes	Yes
2011-2012	65195	39.4	125.1	183.5	132.8		1074.7	2.974	1.14	1.42	4.91	5485.4958	43	Male	Non-Hispanic Black	Married	4.9	13189.93065	Some college or AA degree	2637.986131	4.5	1.9	196	never	mild	7920	osteoarthritis	1	yes	Yes
2015-2016	84662	48.1	122.4	163.9	129.2		1089.1	2.56	0.542	1.55	4.37	12875.53732	63	Female	Non-Hispanic Black	Divorced	0.16	21326.29901	Some college or AA degree	4265.259801	7	1.7	233	never	mild		osteoarthritis	1	yes	Yes
2013-2014	74059	28.2	106.8	178.8	90.2	0.86	1096.7			1.19	6.23		57	Male	Non-Hispanic White	Married	5	73327.20825	College graduate or above	14665.44165	6.7	1.5	184	never	mild	1840	osteoarthritis	1	no	No
2011-2012	66458	36.3	115.2	161.7	94.9		1098.3			1.19	3.98		70	Female	Non-Hispanic Black	Divorced	1.16	21220.94781	Some college or AA degree	4244.189561	6.1	2.7	210	never	mild	2400	osteoarthritis	1	yes	Yes
2015-2016	88395	33.2	99.5	163.1	88.2		1109.9			2.15	3.96		65	Female	Non-Hispanic White	Separated	5	123255.1669	College graduate or above	24651.03337	6	1.9	229	never	mild		osteoarthritis	1	yes	Yes
2011-2012	70321	26.6	97.2	169.5	76.3		1133.4			1.06	4.01		63	Male	Other Hispanic	Divorced	1.84	9431.98541	Some college or AA degree	1886.397082	5.6	1.8	192	never	mild	560	osteoarthritis	1	yes	Yes
2013-2014	77000	50.3	137.3	162.6	133		1137	2.276	1.073	1.16	3.93	49924.88426	55	Female	Non-Hispanic White	Married	5	108936.0663	Some college or AA degree	21787.21326	8.3	2.1	234	never	mild		osteoarthritis	1	yes	Yes
2011-2012	69489	30.9	104.2	156.4	75.7		1157.7			0.98	6.47		62	Female	Other Race - Including Multi-Racial	Never married	5	13394.76756	Some college or AA degree	2678.953513	7.1	1.6	279	never	mild	2520	osteoarthritis	1	no	No
2015-2016	91583	31.1	111.5	159.2	78.9		1237.5			1.53	5.43		46	Female	Other Race - Including Multi-Racial	Married	2.47	22123.58157	Some college or AA degree	4424.716314	13.1	2.9	347	never	mild		osteoarthritis	1	no	Yes
2015-2016	88514	41	130.9	158.9	103.6		1348.1	2.664	2.856	0.93	4.91	18791.68253	62	Female	Non-Hispanic White	Married	1.82	40649.39403	High school graduate/GED or equivalent	8129.878805	7.3	1.6	204	never	mild		osteoarthritis	1	yes	Yes
2009-2010	52384	30.01	103	168.1	84.8	1.171	378.1			1.03	4.99		59	Male	Mexican American	Married	2.09	11376.59613	Less Than 9th Grade	2275.319225	5.8	2.6	237	never	mild	23040	osteoarthritis	1	no	Yes
2007-2008	48974	34.23	103	152.1	79.2	1.031	429.9			1.27	4.03		57	Female	Non-Hispanic Black	Married		21589.75721	High School Grad/GED or Equivalent	4317.951443	6.2	3	297	never	mild	2640	osteoarthritis	1	no	No
2013-2014	78968	25	102.5	165.7	68.6	0.809	455.3	4.448	2.077	1.11	6.52	31538.34893	63	Female	Non-Hispanic White	Married	3.94	63425.50065	High school graduate/GED or equivalent	12685.10013	5	2	245	never	mild	1440	osteoarthritis	1	yes	Yes
2007-2008	50556	33.13	117.3	174.6	101	1.032	512.7	1.888	2.032	0.8	3.62	9425.2168	59	Male	Non-Hispanic Black	Divorced	2.45	19812.64302	High School Grad/GED or Equivalent	3962.528605	5.3	1.4	217	never	mild	480	osteoarthritis	1	yes	No
2015-2016	84949	42.1	142	167.4	118.1		555.9			1.01	4.71		78	Female	Non-Hispanic Black	Widowed	2.36	21474.6434	Some college or AA degree	4294.92868	12.2	2.4	258	never	mild	2880	osteoarthritis	1	yes	No
2013-2014	73899	42.3	133.7	182.3	140.6	1.009	622.8			0.93	2.33		57	Male	Non-Hispanic Black	Married	5	21391.39614	College graduate or above	4278.279228	10.2	2.4	138	never	mild		osteoarthritis	1	yes	No
2013-2014	81166	34.3	94.5	145.6	72.8	0.676	625.7			0.96	4.47		73	Female	Non-Hispanic White	Married	0.57	30306.26406	College graduate or above	6061.252812	7.9	1.6	244	never	mild	1120	osteoarthritis	1	yes	Yes
2011-2012	62388	38.4	128.2	163.6	102.8		636.3	0.853	1.377	0.93	2.4	23787.74	69	Female	Non-Hispanic White	Widowed	1.12	54110.53039	High school graduate/GED or equivalent	10822.10608	7.5	1.7	277	never	mild		osteoarthritis	1	yes	Yes
2015-2016	90739	29.4	104.8	162.8	77.8		643	2.508	0.587	1.37	4.14	4005.513185	70	Male	Other Hispanic	Married	1.48	9398.263869	Less than 9th grade	1879.652774	6	1.1	204	never	mild	6720	osteoarthritis	1	no	Yes
2011-2012	65150	32.9	101.4	153.4	77.5		665.8			1.53	5.97		53	Female	Non-Hispanic Black	Married	2.52	25700.75257	Some college or AA degree	5140.150514	7.8	3.3	344	never	mild	2880	osteoarthritis	1	yes	No
2013-2014	77647	30.4	115.5	180.6	99.2	1.066	669.2	2.974	0.96	1.16	4.58	7369.545935	68	Male	Other Hispanic	Married	5	14806.55978	Some college or AA degree	2961.311956	7.6	2.3	306	never	mild	2000	osteoarthritis	1	yes	No
2015-2016	90929	35.6	115.6	156.3	86.9		715.5	1.112	1.14	1.42	3.05	21675.54897	65	Female	Other Race - Including Multi-Racial	Widowed	1.71	49826.65847	Some college or AA degree	9965.331694	5.5	2	235	never	mild	1440	osteoarthritis	1	yes	Yes
2015-2016	87824	49.5	145.2	152.1	114.6		722.5	2.146	1.231	1.32	4.03	5234.089939	54	Female	Mexican American	Married		13256.02215	Some college or AA degree	2651.20443	7.2	1.2	316	never	mild		osteoarthritis	1	no	No
2015-2016	89851	43.7	135.5	171.5	128.6		740.1	3.207	1.434	1.06	4.91	38758.09672	44	Male	Non-Hispanic White	Married	1.65	90939.36363	College graduate or above	18187.87273	8.3	1.7	184	never	mild		osteoarthritis	1	yes	No
2015-2016	90318	38.8	130.2	163.6	103.8		766.7	1.94	4.324	0.78	4.71	7582.966201	72	Male	Non-Hispanic White	Married	0.82	16403.1603	Some college or AA degree	3280.632061	7.8	1.9	198	never	mild	480	osteoarthritis	1	yes
2015-2016	85912	44.1	142	166.4	122		777.2			1.37	4.29		49	Female	Non-Hispanic Black	Living with partner	0.75	23501.89152	High school graduate/GED or equivalent	4700.378304	6.4	3.1	370	never	mild		osteoarthritis	1	yes	Yes
2015-2016	91715	26.7	101.2	159.5	67.8		780.1	1.991	0.79	1.42	3.78	2932.162657	73	Male	Other Hispanic	Married	2.64	6879.82715	Less than 9th grade	1375.96543	6.8	1.6	204	never	mild		osteoarthritis	1	yes	Yes
2013-2014	79437	51.8	153.8	169.1	148	0.857	788.7	2.664	0.508	1.03	3.93	6720.927553	60	Male	Non-Hispanic Black	Divorced	0.6	10306.70522	Some college or AA degree	2061.341043	7.6	2.6	63	never	mild	3840	osteoarthritis	1	yes	No
2007-2008	45365	44.49	141.2	162.1	116.9		798.6			1.16	5.53		52	Female	Non-Hispanic White	Married	5	122366.8257	Some College or AA degree	24473.36513	7.6	2.3	223	never	mild	1200	osteoarthritis	1	no	Yes
2007-2008	42621	34.62	110.5	177.6	109.2	1.073	806.4			0.85	3.8		54	Male	Non-Hispanic White	Married	0.71	25217.67622	High School Grad/GED or Equivalent	5043.535243	7.9	2	312	never	mild	16800	osteoarthritis	1	yes	Yes
2009-2010	55555	35.86	116.3	181.7	118.4	1.234	864.4	1.758	0.813	1.06	3.18	8902.7892	58	Male	Non-Hispanic Black	Married	1.44	18488.01914	9-11th Grade (Includes 12th grade with no diploma)	3697.603827	4.2	1.3	317	never	mild		osteoarthritis	1	yes	Yes
2015-2016	86435	21.2	87	158	53		882.7	1.655	0.316	1.55	3.36	5619.642383	72	Male	Mexican American	Married	1.44	11344.19765	Less than 9th grade	2268.839529	4.5	1.8	298	never	mild	720	osteoarthritis	1	yes	No
2013-2014	77592	34.7	110.4	160.8	89.7	1.042	895.3			1.14	4.89		52	Female	Non-Hispanic Black	Divorced	1.7	29908.45744	Some college or AA degree	5981.691489	11.2	3.2	243	never	mild		osteoarthritis	1	no	Yes
2007-2008	45625	28.38	111.1	171	83	0.922	907.4	3.31	2.156	1.45	5.74	4241.4456	76	Male	Other Hispanic	Living with partner	1.96	9120.742087	High School Grad/GED or Equivalent	1824.148417	6.6	2	183	never	mild	1800	osteoarthritis	1	yes	No
2013-2014	74781	39.7	125	167.4	111.2	1.058	927.9			1.58	6.13		51	Female	Non-Hispanic Black	Separated	2.94	20705.3075	Some college or AA degree	4141.061501	5.1	2.6	213	never	mild	5400	osteoarthritis	1	yes	Yes
2007-2008	46603	30.93	106.3	153	72.4		971.6			1.91	5.43		73	Female	Non-Hispanic White	Married	1.68	41088.87431	High School Grad/GED or Equivalent	8217.774862	6.4	2.6	298	never	mild	2280	osteoarthritis	1	yes	No
2015-2016	91638	30.8	103.8	169	88		989.1			0.85	4.47		47	Male	Mexican American	Married	2.18	25233.19194	Some college or AA degree	5046.638389	5.8	1.7	189	never	mild	5880	osteoarthritis	1	yes	No
2015-2016	88218	34.2	114.3	170.1	99		1018.4			1.01	4.14		54	Male	Non-Hispanic White	Living with partner	5	46561.78367	Some college or AA degree	9312.356734	8.8	2.2	185	never	mild	640	osteoarthritis	1	yes	Yes
2009-2010	57343	37.55	118.4	171.4	110.3	1.216	1033.2	3.957	1.005	1.06	5.48	9874.6218	58	Male	Non-Hispanic Black	Married	2.47	20506.17999	Some College or AA degree	4101.235997	6.6	1.7	209	never	mild	7680	osteoarthritis	1	yes	Yes
2013-2014	81609	34.5	119.1	168.6	98.1	0.914	1056.4			1.14	3.85		54	Male	Mexican American	Married		16049.6564	9-11th grade (Includes 12th grade with no diploma)	3209.931279	8	2	174	never	mild	840	osteoarthritis	1	yes	Yes
2013-2014	75375	44.4	140.7	169	126.9		1158.1	2.87	1.513	1.09	4.65	14793.30908	52	Male	Non-Hispanic White	Married	1.06	25140.05047	High school graduate/GED or equivalent	5028.010094	6.9	1.8	152	never	mild	30720	osteoarthritis	1	yes	No
2009-2010	59117	54.93	150.8	179.3	176.6		1163.1			1.55	4.27		56	Male	Non-Hispanic Black	Divorced	1.25	18035.58758	Some College or AA degree	3607.117516	6.4	2.6	210	never	mild	1680	osteoarthritis	1	yes	Yes
2009-2010	55057	30.8	105.4	157.7	76.6	1.024	1173.9	3.026	0.689	1.73	5.07	6896.151	71	Female	Non-Hispanic Black	Never married	3.32	14320.92447	College Graduate or above	2864.184893	6.8	1.4	205	never	mild	360	osteoarthritis	1	yes	Yes
2007-2008	47068	23.88	91.5	164.6	64.7	0.721	1243.9	2.379	1.727	2.35	5.53	0	62	Female	Non-Hispanic Black	Widowed	1.15	10179.58752	9-11th Grade (Includes 12th grade with no diploma)	2035.917505	8		296	never	mild		osteoarthritis	1	yes	No
2011-2012	62650	33.3	118.1	168.2	94.2		1336.7			1.37	5.38		71	Male	Non-Hispanic Black	Married	1.85	7529.893703	Less than 9th grade	1505.978741	5.8	1.5	167	never	mild		osteoarthritis	1	no	No
2009-2010	51690	32.04	103	149.9	72	0.801	1338.4			1.29	4.32		63	Female	Other Hispanic	Married	1.59	5642.636108	9-11th Grade (Includes 12th grade with no diploma)	1128.527222	9.3	3	204	never	mild	360	osteoarthritis	1	yes	Yes
2011-2012	71839	42.4	142.7	168.4	120.2		1537.3	1.94	4.211	0.8	4.68	66077.339	57	Female	Non-Hispanic White	Never married	2.04	165029.1016	College graduate or above	33005.82031	8.6	3.8	303	never	mild	6720	osteoarthritis	1	yes	Yes
2011-2012	66218	49.2	114.2	164.9	133.8		1583.5			1.11	4.68		43	Female	Other Race - Including Multi-Racial	Divorced	2.24	39600.75642	Some college or AA degree	7920.151284	11.5	2.3	416	never	mild	3720	osteoarthritis	1	yes	No
2011-2012	68034	33.2	112.5	159.9	85		1670.4			1.03	4.29		68	Female	Non-Hispanic Black	Widowed		11690.03786	9-11th grade (Includes 12th grade with no diploma)	2338.007571	8.4	2.7	248	never	mild	80	osteoarthritis	1	yes	Yes
2013-2014	76322	29	109.2	166.9	80.8	0.883	1770.2	2.146	0.971	1.16	3.75	12541.5781	43	Female	Mexican American	Divorced	0.76	27704.67642	High school graduate/GED or equivalent	5540.935283	15.6	1.7	292	never	mild	600	osteoarthritis	1	yes	Yes
2015-2016	92130	28.8	102.8	169.7	83		181.7			1.22	4.94		56	Male	Non-Hispanic Black	Married	3.22	25969.23626	College graduate or above	5193.847252	5.1	0.8	277	now	mild	200	no	1	yes	No
2015-2016	90066	26.7	97.4	162.1	70.1		317.5	1.448	1.84	1.22	3.52	11633.75223	63	Female	Other Race - Including Multi-Racial	Married	5	26743.08272	College graduate or above	5348.616544	9.9	3.2	300	now	mild	80	no	1	no	Yes
2015-2016	84226	25	101.9	188.4	88.6		440	1.733	1.118	0.98	3.23	6196.633819	64	Male	Non-Hispanic Black	Married	1.19	15166.16879	High school graduate/GED or equivalent	3033.233758	7.2	2.1	311	now	mild	320	no	1	yes	Yes
2011-2012	69149	27.7	99.5	186.9	96.8		502			1.4	3.85		62	Male	Non-Hispanic Black	Divorced	3.54	7821.068134	High school graduate/GED or equivalent	1564.213627	8.3	3.2	152	now	mild	840	no	1	yes	Yes
2007-2008	42532	28.39	93	155.9	69	1	503.8			1.14	4.94		67	Female	Mexican American	Married	2.61	6165.349851	High School Grad/GED or Equivalent	1233.06997	7.3	1.4	351	now	mild	1680	no	1	no	Yes
2015-2016	88728	40.2	117.6	147.1	86.9		513.4			1.58	3.62		52	Female	Mexican American	Separated	2.97	24259.05837	Some college or AA degree	4851.811673	10.4	3.2	407	now	mild		no	1	yes
2009-2010	58867	28.71	97.8	169.3	82.3	0.936	530.6			0.91	4.06		47	Male	Other Race - Including Multi-Racial	Married	4.27	72878.95716	College Graduate or above	14575.79143	5.5	1.8	210	now	mild		no	1	yes	Yes
2015-2016	85733	27.7	95.4	159.6	70.6		543	4.448	2.473	1.06	6.65	3752.427052	60	Female	Mexican American	Divorced	1.57	9303.521939	High school graduate/GED or equivalent	1860.704388	14.2	5.1	266	now	mild		no	1	no	Yes
2011-2012	70072	35.2	122	173.9	106.5		547.5	4.707	1.626	0.98	6.44	11316.8608	53	Male	Non-Hispanic Black	Divorced	2.16	26659.26599	College graduate or above	5331.853197	4.9	1.4	146	now	mild	180	no	1	yes	Yes
2009-2010	57181	27.01	101.3	175.3	83	0.984	580.6			1.45	4.29		62	Male	Non-Hispanic White	Married		57398.77436	9-11th Grade (Includes 12th grade with no diploma)	11479.75487	8.9	2	227	now	mild		no	1	yes	Yes
2007-2008	46570	29.1	109.3	178	92.2	1.04	588.1	2.87	0.903	1.91	5.2	3715.432	61	Male	Non-Hispanic Black	Living with partner	2.04	7428.910957	9-11th Grade (Includes 12th grade with no diploma)	1485.782191	5.9	1.6	209	now	mild		no	1	yes
2013-2014	78963	28.1	98.8	171.5	82.6	0.788	590.6			1.03	3.88		52	Male	Non-Hispanic Black	Divorced	0.87	24923.16088	Some college or AA degree	4984.632176	5.3	1.7	194	now	mild	8400	no	1	no	No
2015-2016	86104	33	108.1	159.3	83.7		594.7			1.66	5.92		53	Male	Non-Hispanic Black	Never married	0.04	22116.02648	High school graduate/GED or equivalent	4423.205296	4.5	2.2	213	now	mild	960	no	1	no	Yes
2009-2010	59908	25.59	97	172.9	76.5	1.191	621.8			1.45	4.73		71	Male	Non-Hispanic Black	Divorced	3.69	11112.87202	9-11th Grade (Includes 12th grade with no diploma)	2222.574403	9.8	2.3	263	now	mild		no	1	yes	Yes
2007-2008	47224	39.77	140.8	181	130.3	0.922	633.6			1.09	6.05		53	Male	Non-Hispanic White	Never married	0.71	28792.68515	9-11th Grade (Includes 12th grade with no diploma)	5758.53703	9.1	2.3	259	now	mild		no	1	yes	Yes
2013-2014	74001	42.4	140.5	177.8	134.1	1.207	673			0.85	3.62		48	Male	Non-Hispanic Black	Married	0.86	18570.69051	Some college or AA degree	3714.138101	13.8	2.9	310	now	mild	1920	no	1	yes	Yes
2011-2012	69154	29	106.5	174.9	88.6		675.8			0.96	4.11		66	Male	Non-Hispanic White	Divorced	0.56	32474.67376	High school graduate/GED or equivalent	6494.934751	8.9	2.6	265	now	mild		no	1	no	No
2009-2010	56254	21.55	87.9	154.9	51.7	0.634	719.1	2.664	1.366	1.11	4.4	11678.0846	59	Female	Non-Hispanic White	Divorced	1.11	24911.53081	9-11th Grade (Includes 12th grade with no diploma)	4982.306162	8.3	2.4	236	now	mild	840	no	1	yes	Yes
2007-2008	50641	48.99	148.1	163.9	131.6		731.5	2.896	0.745	2.17	5.4	2882.7258	64	Female	Mexican American	Living with partner		5101.779274	Less Than 9th Grade	1020.355855	8.1	2.1	231	now	mild	5760	no	1	yes	No
2011-2012	64854	29.4	107.7	164.1	79.1		751.3	2.483	1.931	1.22	4.58	6668.0812	69	Female	Other Hispanic	Married	1.73	14124.18714	9-11th grade (Includes 12th grade with no diploma)	2824.837427	8.4	3.4	312	now	mild	960	no	1	no	No
2009-2010	61266	32.33	109.2	180.3	105.1	0.909	805.4			1.03	4.37		55	Male	Non-Hispanic White	Married	5	90382.44266	College Graduate or above	18076.48853	7.1	2.7	216	now	mild		no	1	yes	Yes
2007-2008	47304	32.8	110.4	164.9	89.2	1.129	819.7	2.56	1.49	0.85	4.09	11212.2406	56	Female	Non-Hispanic White	Married	0.7	26622.34459	Some College or AA degree	5324.468917	7.6	3	297	now	mild		no	1	no	Yes
2007-2008	42529	39.7	138.5	180.2	128.9	1.037	825.8	2.198	1.039	0.91	3.57	12163.9508	71	Male	Non-Hispanic White	Divorced	2.5	27828.25587	9-11th Grade (Includes 12th grade with no diploma)	5565.651173	6.5	1	262	now	mild		no	1	no	No
2013-2014	77001	34.3	107.2	158.7	86.4	0.896	842.3		4.742	0.85	5.48	8508.522021	40	Female	Non-Hispanic White	Married	0.86	18565.58974	Some college or AA degree	3713.117948	11	2.3	247	now	mild	42240	no	1	yes	Yes
2015-2016	84776	23.4	80.6	176.7	73.2		847.8	1.371	0.305	1.42	2.92	7135.984096	47	Male	Non-Hispanic Black	Married	1.48	16743.38803	Some college or AA degree	3348.677606	13	5.1	240	now	mild	1280	no	1	no	No
2007-2008	43520	34.07	124.2	168.9	97.2	0.803	852.9			1.19	5.35		56	Female	Non-Hispanic Black	Divorced	5	21589.75721	High School Grad/GED or Equivalent	4317.951443	5.1	1.3	249	now	mild		no	1	yes	Yes
2013-2014	82356	30.3	95	154.3	72.1	0.871	870.2	3.103	0.994	1.06	4.63	10999.40846	63	Female	Non-Hispanic Black	Married	3.18	18956.93696	High school graduate/GED or equivalent	3791.387393	8.3	2.7	162	now	mild		no	1	yes	No
2015-2016	84353	28.7	96.4	164.4	77.6		891.7	1.81	3.15	0.78	4.03	6267.388296	54	Male	Other Race - Including Multi-Racial	Married	1.23	14705.37388	Some college or AA degree	2941.074777	13	4.1	181	now	mild	360	no	1	yes	Yes
2009-2010	53580	48.79	148.5	185.9	168.6		906.7	0.879	1.264	1.11	2.56	5324.7748	60	Male	Non-Hispanic Black	Never married	1.39	11057.71882	9-11th Grade (Includes 12th grade with no diploma)	2211.543763	7.6	2.2	141	now	mild		no	1	yes
2015-2016	84970	34.3	120.2	173.9	103.8		935.8	2.586	1.084	1.14	4.22	9751.647008	51	Male	Other Hispanic	Never married	0.02	24177.59509	Less than 9th grade	4835.519019	5.4	1.8	206	now	mild	7440	no	1	yes	Yes
2011-2012	66227	25.9	92.6	162.1	68.1		948			1.99	5.87		66	Male	Other Race - Including Multi-Racial	Married	0.64	6706.752466	Less than 9th grade	1341.350493	5.1	1.6	200	now	mild	280	no	1	no	No
2011-2012	66467	42.5	116.1	160.9	110		968.6			1.14	5.33		48	Female	Non-Hispanic White	Married	0.75	27084.82144	9-11th grade (Includes 12th grade with no diploma)	5416.964287	11.2	2.9	223	now	mild	1440	no	1	yes	No
2015-2016	93685	32	107.5	156.9	78.7		972.4			1.45	4.06		53	Male	Mexican American	Married	0.49	22794.7341	9-11th grade (Includes 12th grade with no diploma)	4558.94682	8.9	2.7	166	now	mild	7560	no	1	yes	Yes
2015-2016	88303	33.2	110.1	179.1	106.4		972.6	1.888	1.423	1.34	3.88	5872.272108	65	Male	Other Race - Including Multi-Racial	Married	2.81	13778.30012	College graduate or above	2755.660023	6.3	1.7	193	now	mild	1040	no	1	yes	No
2011-2012	69622	51.5	151.8	173.4	154.7		998.3	3.595	1.637	0.75	5.09	11349.898	58	Male	Non-Hispanic White	Married	1.1	28346.53309	College graduate or above	5669.306618	10	2.2	245	now	mild	2160	no	1	no	Yes
2011-2012	65164	42.5	137.2	164.8	115.4		1017.9			1.11	3.7		42	Male	Non-Hispanic Black	Living with partner	0.3	22152.08859	9-11th grade (Includes 12th grade with no diploma)	4430.417719				now	mild		no	1	yes	Yes
2007-2008	43574	34.98	121.8	183.6	117.9	1.092	1020.3			0.57	6.59		50	Male	Non-Hispanic White	Separated	3.23	86210.80218	High School Grad/GED or Equivalent	17242.16044	7.4	2.4	199	now	mild		no	1	yes	Yes
2009-2010	56665	40.35	137.5	182.5	134.4	0.994	1027.6	3.465	2.71	0.91	5.61	29205.4042	46	Male	Non-Hispanic White	Married	5	63242.72191	Some College or AA degree	12648.54438	9.4	2.6	198	now	mild	8160	no	1	yes	Yes
2015-2016	85192	22.5	86.2	163.9	60.4		1054.1	1.81	1.863	1.81	4.47	51952.73955	53	Female	Non-Hispanic White	Living with partner	0	119426.3367	Some college or AA degree	23885.26734	10.3	3.1	274	now	mild		no	1	yes	No
2011-2012	62530	36.3	119.1	155.8	88.1		1060			1.03	4.81		51	Female	Non-Hispanic White	Divorced	0.89	156265.607	9-11th grade (Includes 12th grade with no diploma)	31253.12141	11.1	3.7	270	now	mild		no	1	yes	Yes
2013-2014	76164	38	120	159.1	96.3		1078.2			0.88	4.16		62	Female	Non-Hispanic White	Divorced	1.2	35386.68821	High school graduate/GED or equivalent	7077.337641	9.7	1.8	198	now	mild	2880	no	1	yes	Yes
2007-2008	41576	34.2	120.6	167.2	95.6	1.155	1082.5			1.63	5.33		68	Male	Non-Hispanic Black	Married	3	8711.844004	9-11th Grade (Includes 12th grade with no diploma)	1742.368801	6.8	1.6	183	now	mild		no	1	no	No
2009-2010	51889	23.13	91.5	170.7	67.4	1.061	1143.2			1.16	5.59		66	Male	Non-Hispanic Black	Divorced		9775.236398	Some College or AA degree	1955.04728	8	1.8	136	now	mild		no	1	no	Yes
2013-2014	80326	33.7	115.3	165.1	91.9	0.977	1181.6			1.19	4.16		52	Female	Non-Hispanic White	Married	1.54	37665.18841	High school graduate/GED or equivalent	7533.037683	7.8	3	285	now	mild	960	no	1	yes	No
2007-2008	41973	32.71	120	170.6	95.2	0.899	1214.3			1.03	3.93		71	Male	Non-Hispanic White	Divorced	2.35	29781.65506	Some College or AA degree	5956.331012	10.9	2.7	192	now	mild		no	1	yes	Yes
2015-2016	92218	26.1	98.3	179	83.5		1253.5			1.03	3.72	0	64	Male	Mexican American	Married	0.98	11681.80591	Less than 9th grade	2336.361182	7.9	2.1	221	now	mild	1440	no	1	yes	Yes
2009-2010	57892	29.59	95.9	174	89.6	1.1	1329.9	2.327	0.858	1.19	3.9	9170.4436	53	Male	Non-Hispanic Black	Married	4.92	19043.84499	9-11th Grade (Includes 12th grade with no diploma)	3808.768998	4.6	1.7	243	now	mild	960	no	1	yes	Yes
2011-2012	68176	32.4	105.4	167	90.4		1396.1	3.31	1.106	1.68	5.51	7427.5206	58	Female	Non-Hispanic Black	Never married	2.24	17267.43446	9-11th grade (Includes 12th grade with no diploma)	3453.486891	4.6	3.2	230	now	mild	6720	no	1	yes	No
2015-2016	91454	27.9	112.2	160	71.4		1407.7			0.7	6.54		68	Female	Other Hispanic	Divorced		6439.842542	High school graduate/GED or equivalent	1287.968508	12.7	3.5	154	now	mild		no	1	yes	Yes
2009-2010	60734	28.12	103	178.2	89.3	0.774	375			0.83	4.91		66	Male	Non-Hispanic Black	Divorced	0.74	10764.52192	High School Grad/GED or Equivalent	2152.904385	16.1	2.7	315	now	mild		osteoarthritis	1	yes	No
2009-2010	62117	29.11	108.6	155.4	70.3		409.4	2.043	1.874	1.29	4.19	7648.545	72	Female	Non-Hispanic Black	Divorced	1.02	15883.38722	High School Grad/GED or Equivalent	3176.677444	6.8	3	239	now	mild		osteoarthritis	1	yes	Yes
2009-2010	58845	37.68	127.5	163.8	101.1	0.972	495.2			1.29	5.28		63	Male	Non-Hispanic White	Widowed	4.46	53719.04075	9-11th Grade (Includes 12th grade with no diploma)	10743.80815	12.9	1.6	218	now	mild		osteoarthritis	1	no	Yes
2009-2010	55666	23.86	89.8	173.1	71.5	0.832	689.7			1.4	5.25		41	Male	Non-Hispanic White	Married	0.78	19858.07712	High School Grad/GED or Equivalent	3971.615424	8	3.2	208	now	mild		osteoarthritis	1	no	Yes
2009-2010	55073	37.39	116.8	164.2	100.8	0.95	753.3			1.45	4.76		52	Female	Other Race - Including Multi-Racial	Divorced	1.09	21900.52853	Some College or AA degree	4380.105707	8.1	3	212	now	mild	3600	osteoarthritis	1	yes	No
2009-2010	54669	25.97	102.3	177.7	82	1.221	871.5	2.069	3.003	0.65	4.09	16706.4804	70	Male	Non-Hispanic White	Divorced	3.51	34061.13952	High School Grad/GED or Equivalent	6812.227903	8.1	2.2	202	now	mild		osteoarthritis	1	yes	No
2009-2010	53813	30.59	103.6	154.8	73.3	0.817	887.9	1.81	1.05	1.55	3.85	3026.7122	62	Male	Other Hispanic	Married	3.71	6554.181271	High School Grad/GED or Equivalent	1310.836254	13	1.6	287	now	mild	1680	osteoarthritis	1	yes	No
2009-2010	52660	28.07	100	153.8	66.4	0.816	904.5	3.776	2.902	0.98	6.08	2448.55	62	Female	Mexican American	Widowed	2.4	5302.202469	High School Grad/GED or Equivalent	1060.440494	11.3	3.1	328	now	mild		osteoarthritis	1	yes	No
2007-2008	49521	44.41	128.4	159.8	113.4		1324.1			1.4	4.6		66	Female	Non-Hispanic Black	Divorced	1.57	11273.60494	High School Grad/GED or Equivalent	2254.720988	9.6	3.5	337	now	mild	80	osteoarthritis	1	yes	Yes
2007-2008	48414	33.95	119	157.1	83.8	0.706	1329	1.448	2.055	0.88	3.26	14311.8208	58	Female	Non-Hispanic White	Divorced	0.87	30485.5783	Some College or AA degree	6097.11566	9.4	3	270	now	mild	120	osteoarthritis	1	no	Yes
2011-2012	68988	29.4	98.2	169.9	84.8		252			0.96	3.44		72	Male	Non-Hispanic Black	Separated	0.73	8999.288803	Less than 9th grade	1799.857761	6.3	2.7	234	now	mild		osteoarthritis	1	yes	Yes
2011-2012	70352	26.2	102	163.6	70.1		415.5			0.7	5.17		55	Female	Non-Hispanic White	Separated	0.22	29652.80587	Some college or AA degree	5930.561173	7.5	3.3	253	now	mild		osteoarthritis	1	yes	Yes
2013-2014	78028	26.8	98.3	168.8	76.3	1.163	535.5	2.121	1.332	0.72	3.47	3910.372696	64	Male	Mexican American	Never married	5	7279.634949	Some college or AA degree	1455.92699	8.6	2	257	now	mild	720	osteoarthritis	1	yes	Yes
2011-2012	71522	32.8	109.5	163.2	87.4		584.8	5.069	2.608	0.96	7.21	16656.2316	63	Female	Non-Hispanic White	Married	1.1	42669.24301	Some college or AA degree	8533.848602	7.4	1.1	132	now	mild	2880	osteoarthritis	1	yes	Yes
2013-2014	81648	35.2	116.5	152.8	82.2		714.5			1.06	4.78		63	Female	Non-Hispanic White	Widowed	3.26	70625.80061	College graduate or above	14125.16012	11.1	0.6	186	now	mild	420	osteoarthritis	1	no	Yes
2013-2014	81978	29.5	103.2	164.3	79.7		822.6	3.439	1.964	1.03	5.38	36130.88549	63	Female	Non-Hispanic White	Married	3.09	72661.36559	Some college or AA degree	14532.27312	7.9	3.2	274	now	mild	480	osteoarthritis	1	yes	Yes
2013-2014	76925	43.2	131.6	164.2	116.6		927.5			1.16	4.58		58	Female	Non-Hispanic White	Married	0.52	32362.09565	High school graduate/GED or equivalent	6472.41913	9.7	2.9	235	now	mild		osteoarthritis	1	yes	No
2011-2012	67978	24.6	94.2	163.8	66.1		1295.5	2.638	0.914	0.98	4.03	19310.9792	60	Female	Non-Hispanic White	Divorced	0.13	50236.06131	Some college or AA degree	10047.21226	9	2.8	213	now	mild		osteoarthritis	1	no	Yes
2013-2014	77827	28.8	102.1	161	74.6	0.834	1332.8	3.207	2.258	1.01	5.25	9538.437374	52	Female	Other Hispanic	Separated	0.58	21070.65944	9-11th grade (Includes 12th grade with no diploma)	4214.131887	6.6	1.5	271	now	mild	1760	osteoarthritis	1	no	Yes
2011-2012	69024	26.2	98.5	166.2	72.5		1575.2			0.78	4.29		65	Male	Non-Hispanic Black	Divorced	1.34	12074.42466	College graduate or above	2414.884932	4.9	1.2	114	now	mild		osteoarthritis	1	yes	Yes
2013-2014	79484	44.9	125.9	170.4	130.3		543.3	2.302	1.321	1.58	4.47	14060.6645	54	Male	Mexican American	Divorced	1.84	31060.37828	Less than 9th grade	6212.075656	7.7	2.5	192	now	mild	480	osteoarthritis	1	yes	Yes
2007-2008	48953	42.71	122.6	161.5	111.4		597.9			1.01	6.1		56	Female	Non-Hispanic White	Married	1.98	32532.99699	High School Grad/GED or Equivalent	6506.599398	9.8	4.2	381	now	mild		osteoarthritis	1	yes	Yes
2009-2010	56960	24.65	97.8	177.3	77.5	0.864	664.8	1.526	1.016	1.99	3.98	3816.02	66	Male	Mexican American	Divorced	3.49	6649.123831	Some College or AA degree	1329.824766	5.1	1.6	162	now	mild	720	osteoarthritis	1	no	No
2015-2016	92482	37.8	114.1	154.6	90.4		706.6			1.32	3.36		62	Female	Mexican American	Divorced		8062.071858	Less than 9th grade	1612.414372	8.1	2.5	247	now	mild		osteoarthritis	1	yes	Yes
2009-2010	61904	31.05	109	187.8	109.5	1.224	767.2	2.379	2.123	0.96	4.32	3500.7118	60	Male	Non-Hispanic Black	Married	1.24	7269.769834	Some College or AA degree	1453.953967	6.1	2.1	278	now	mild	1000	osteoarthritis	1	yes	Yes
2009-2010	54744	33.34	124	167.9	94	1.096	787.1			0.91	4.11		70	Male	Non-Hispanic White	Married	3.09	33645.55304	High School Grad/GED or Equivalent	6729.110607	10	2.6	258	now	mild		osteoarthritis	1	yes	Yes
2011-2012	70599	25.5	97.5	172.2	75.5		796.9	2.431	1.298	1.4	4.42	13809.8462	54	Male	Non-Hispanic White	Married	2.04	36424.03396	Some college or AA degree	7284.806791	4.7	1	48	now	mild	23280	osteoarthritis	1	yes	No
2013-2014	81895	23.2	83.7	159	58.7	1.052	821.9			1.91	5.12		64	Female	Non-Hispanic Black	Married	1.79	17676.24318	High school graduate/GED or equivalent	3535.248635	6.1	2.6	258	now	mild	8640	osteoarthritis	1	no	No
2011-2012	63801	22.9	84.8	162.1	60.2		840.4			2.3	4.6		64	Female	Non-Hispanic Black	Divorced	2.3	10440.6569	College graduate or above	2088.13138	4.3	2.1	203	now	mild		osteoarthritis	1	yes	Yes
2011-2012	66533	31.5	107.4	159.4	80		849.5			2.56	5.9		79	Male	Non-Hispanic Black	Widowed	1.36	17448.66107	Some college or AA degree	3489.732215	6.4	1.2	227	now	mild		osteoarthritis	1	yes	Yes
2013-2014	76397	26.5	98.2	156.4	64.7		856	5.482	1.908	1.03	7.4	9223.441305	69	Male	Mexican American	Married	1.08	18602.01279	9-11th grade (Includes 12th grade with no diploma)	3720.402558	7.4	2.1	250	now	mild	600	osteoarthritis	1	no	Yes
2011-2012	64727	28.8	97.8	169.8	83.1		952.8			0.78	4.91		50	Male	Mexican American	Married		22401.21034	Less than 9th grade	4480.242067	8.5	2.5	231	now	mild	1440	osteoarthritis	1	no	Yes
2015-2016	87990	23	80.2	156.9	56.6		955.4			1.81	5.38		66	Female	Non-Hispanic White	Widowed	0.77	41994.6344	College graduate or above	8398.926879	9.3	3	437	now	mild	520	osteoarthritis	1	yes	No
2007-2008	51094	42.71	134	175.6	131.7		1108			1.16	5.69		57	Male	Non-Hispanic Black	Married		21503.09482	High School Grad/GED or Equivalent	4300.618964	6.9	2.8	219	now	mild		osteoarthritis	1	yes	Yes
2009-2010	58405	33.98	112.6	169.4	97.5	0.928	1168.6	1.862	1.027	1.06	3.39	2608.9744	61	Male	Mexican American	Married	4.46	5649.592847	College Graduate or above	1129.918569	12.2	2.5	306	now	mild	360	osteoarthritis	1	no	No
2009-2010	61441	31.48	105.5	156.1	76.7	1.015	1170.7			1.47	3.8		53	Female	Non-Hispanic Black	Divorced	4.37	25721.8894	Some College or AA degree	5144.377879	8.9	5.3	274	now	mild	12900	osteoarthritis	1	yes	Yes
2011-2012	69840	27.9		183.1	93.6		1260.5			1.58	3.47		67	Male	Non-Hispanic Black	Divorced	1.5	6964.172059	Some college or AA degree	1392.834412	4.9	2.2	189	now	mild	720	osteoarthritis	1	yes	No
2013-2014	79544	25.3	92.5	168.2	71.5	0.797	1420.7	2.689	1.49	1.06	4.42	0	52	Female	Non-Hispanic White	Divorced	4.35	78565.39592	9-11th grade (Includes 12th grade with no diploma)	15713.07918	12.1	2.4	171	now	mild	1680	osteoarthritis	1	no	No
2009-2010	53873	34.88	121.5	167.2	97.5		1618.7			0.91	3.72		77	Male	Non-Hispanic White	Married	1.03	10598.62921	Less Than 9th Grade	2119.725841	8.3	3	153	now	mild	20160	osteoarthritis	1	yes	Yes
2015-2016	90308	31.2	110.2	158.2	78.2		1672			1.68	5.46		61	Female	Other Hispanic	Married	2.25	5470.040941	College graduate or above	1094.008188	10.7	3.1	197	now	mild	4080	osteoarthritis	1	yes	No
2011-2012	67229	38.3	133.3	173	114.7		1761.2	2.896	1.14	1.53	4.94	59457.8016	65	Male	Non-Hispanic White	Living with partner	1.61	141933.3395	High school graduate/GED or equivalent	28386.6679	6.4	2.3	186	now	mild		osteoarthritis	1	no	Yes
2007-2008	47537	35.92	116.8	171.3	105.4	1.002	391.7			1.16	4.45		54	Male	Mexican American	Married	5	19737.78181	College Graduate or above	3947.556361	8.1	2.7	380	former	moderate		no	1	no	Yes
2013-2014	78151	26.4	95.1	158.8	66.6	0.931	394.4	1.707	1.716	1.55	4.03	4515.653246	75	Male	Other Race - Including Multi-Racial	Married	1.43	12391.70759	College graduate or above	2478.341518	8.1	2.1	237	former	moderate	1920	no	1	yes	Yes
2013-2014	82355	27.4	90.4	149.2	60.9	0.682	435.6			1.53	3.67		70	Female	Other Hispanic	Married	2.05	23568.02127	High school graduate/GED or equivalent	4713.604253	4.9	1.7	166	former	moderate	7200	no	1	yes	Yes
2015-2016	86386	25.4	105.7	170.1	73.6		470.5	2.948	1.005	1.11	4.53	3410.947181	72	Male	Other Hispanic	Married	0.47	8456.879105	9-11th grade (Includes 12th grade with no diploma)	1691.375821	6.7	1.6	111	former	moderate	720	no	1	yes	No
2013-2014	76423	22.1	92.3	161.4	57.6		509.4			0.91	5.51		74	Female	Non-Hispanic White	Divorced	5	42495.14417	Some college or AA degree	8499.028834	8.9	1.9	149	former	moderate		no	1	yes	Yes
2013-2014	76680	34.4	107.2	160.9	89.1	1.085	609.9			1.24	4.29		61	Female	Non-Hispanic White	Married	4.84	64604.23885	Some college or AA degree	12920.84777	5.7	2.1	227	former	moderate		no	1	yes	No
2011-2012	71401	37.7	122.3	164	101.5		619.9			1.19	4.84		54	Female	Non-Hispanic White	Married	1.22	32871.46768	9-11th grade (Includes 12th grade with no diploma)	6574.293537	7.1	1.5	227	former	moderate		no	1	yes	Yes
2015-2016	85685	24.6	95.7	171	71.9		643	3.465	0.779	1.37	5.2	4264.504132	67	Male	Mexican American	Married	4.27	10573.13232	Some college or AA degree	2114.626464	8.5	1.5	220	former	moderate		no	1	no	No
2011-2012	69349	25.2	104	177.1	79.1		649.8	1.655	1.513	1.63	3.98	29935.4692	74	Male	Non-Hispanic White	Married	5	62962.24719	College graduate or above	12592.44944	5.2	1.3	103	former	moderate		no	1	yes	Yes
2011-2012	67457	55.6	156.8	171.7	164		688.7			1.32	6.52		49	Male	Non-Hispanic White	Married	0.74	30930.58486	Some college or AA degree	6186.116972	8.1	2.6	263	former	moderate	480	no	1	yes	Yes
2009-2010	59692	26.44	96.4	174.6	80.6	0.942	689.3	3.31	1.298	1.03	4.94	27323.1708	65	Male	Non-Hispanic White	Never married	1.66	58285.41525	High School Grad/GED or Equivalent	11657.08305	6.3	0.8	179	former	moderate	4320	no	1	no	Yes
2009-2010	60315	44.05	124.4	174.6	134.3	0.955	690.4			1.73	5.66		41	Female	Non-Hispanic White	Separated	2.95	76826.28235	College Graduate or above	15365.25647	6.4	1.9	275	former	moderate		no	1	no	No
2007-2008	43186	32.72	121.5	177.5	103.1	1.128	701.9	2.896	1.919	0.91	4.68	20838.6698	67	Male	Non-Hispanic White	Married	2.43	50676.92138	Some College or AA degree	10135.38428	6.4	1.7	163	former	moderate	1440	no	1	yes	No
2007-2008	43533	31.31	121.9	176.2	97.2		710.1			2.79	5.38		69	Male	Non-Hispanic Black	Married	1.61	11798.6728	9-11th Grade (Includes 12th grade with no diploma)	2359.734559	5.6	1.9	313	former	moderate	1320	no	1	yes	Yes
2007-2008	49828	37.29	115	183.9	126.1	1.135	726.5			0.98	6.44		43	Male	Non-Hispanic Black	Married	4.84	23773.24501	9-11th Grade (Includes 12th grade with no diploma)	4754.649001	8.2	2.6	315	former	moderate	12360	no	1	no	No
2011-2012	67021	29.2	100.2	181.5	96.1		743.8			0.88	4.29		50	Male	Non-Hispanic Black	Married	1.89	16099.73574	College graduate or above	3219.947148	5.4	1.7	297	former	moderate		no	1	no	No
2015-2016	88747	29.7	105.7	156.2	72.5		745.3	1.422	2.597	0.88	3.49	3921.596482	74	Female	Other Hispanic	Divorced	1.26	8483.036062	High school graduate/GED or equivalent	1696.607212	4.9	1.2	145	former	moderate		no	1	yes	No
2015-2016	92435	36.7	122.4	175.3	112.7		765.1	1.914	1.411	1.11	3.67	3939.628954	65	Male	Other Hispanic	Married	0.57	9243.677587	High school graduate/GED or equivalent	1848.735517	5.9	1.2	122	former	moderate	17280	no	1	no	No
2007-2008	47265	25.69	90.9	153.2	60.3	0.729	775.3	1.888	1.434	1.24	3.78	3243.0722	69	Female	Other Hispanic	Married	1.93	7177.028352	High School Grad/GED or Equivalent	1435.40567	7.4	2.2	223	former	moderate		no	1	yes	No
2009-2010	60088	26.74	96.6	155.8	64.9	0.699	798.7	2.56	1.242	1.5	4.63	2129.5758	61	Female	Other Hispanic	Divorced	2.86	4877.462322	High School Grad/GED or Equivalent	975.4924644	6.8	1.5	276	former	moderate	21000	no	1	yes	Yes
2011-2012	67194	26.4	99.6	183.2	88.6		814	1.577	0.655	1.09	2.97	9352.8996	51	Male	Non-Hispanic Black	Married	2.56	21775.9744	College graduate or above	4355.19488	6.6	1.7	269	former	moderate	1440	no	1	yes	Yes
2011-2012	66504	36.1	125.1	175.8	111.6		846.6	1.5	1.84	1.45	3.8	24601.9434	70	Male	Non-Hispanic White	Divorced	3.23	56320.7562	Some college or AA degree	11264.15124	8.1	2.3	236	former	moderate	2880	no	1	yes	No
2009-2010	56382	23.96	100.4	178.1	76	0.876	876.3	2.56	2.732	0.83	4.63	28593.1656	69	Male	Non-Hispanic White	Married	2.64	61916.95245	High School Grad/GED or Equivalent	12383.39049	6.1	1.8	233	former	moderate	360	no	1	no	Yes
2009-2010	59109	26.97	94.7	160.3	69.3	0.948	908.1	2.715	2.563	1.03	4.91	0	68	Male	Mexican American	Married	1.32	8651.550531	Less Than 9th Grade	1730.310106	6.3	2.3	234	former	moderate	9600	no	1	yes
2015-2016	85215	21.9	80.1	169.9	63.2		927.1	2.586	0.429	1.58	4.37	7127.961652	65	Male	Non-Hispanic Black	Divorced	0.1	16724.56471	High school graduate/GED or equivalent	3344.912942	6.6	1.2	200	former	moderate	3220	no	1	yes	No
2015-2016	85320	34.7	117.6	184.5	118.1		958.2			2.09	3.93		71	Male	Non-Hispanic White	Married	5	77897.26275	College graduate or above	15579.45255	8.4	1.9	170	former	moderate	180	no	1	yes	Yes
2007-2008	45741	35.22	109.5	159.5	89.6	1.337	974.3	2.741	1.852	0.83	4.42	40579.512	43	Female	Non-Hispanic White	Divorced	2.36	95189.46918	College Graduate or above	19037.89384	9.1	3.2	270	former	moderate		no	1	yes	No
2011-2012	62399	30.7	94.4	155.8	74.6		1006.9	4.551	1.964	1.55	7.01	11115.281	53	Female	Mexican American	Married	1.63	25871.32014	Less than 9th grade	5174.264028	5.3	1.8	191	former	moderate	1200	no	1	yes	Yes
2013-2014	73693	35.2	111.5	149.6	78.8	0.865	1014.4			1.29	5.53		78	Female	Non-Hispanic White	Divorced	0.78	21566.20967	9-11th grade (Includes 12th grade with no diploma)	4313.241933	10.2	3.4	197	former	moderate	1440	no	1	yes	Yes
2007-2008	46184	29.02	102.4	165.4	79.4	0.908	1077.4			1.09	6.72		58	Female	Non-Hispanic Black	Divorced	3.54	20585.10832	Some College or AA degree	4117.021663	5.6	2.1	362	former	moderate	400	no	1	yes	Yes
2013-2014	74375	22	79	148	48.1	0.726	1079.8			1.4	5.53		63	Female	Mexican American	Married	0	12536.21698	High school graduate/GED or equivalent	2507.243396	8.1	2.3	152	former	moderate		no	1	yes	Yes
2009-2010	57940	35.02	113	167.7	98.5		1116.7	3.465	1.423	1.09	5.2	7498.3016	66	Female	Non-Hispanic Black	Divorced	5	15571.38325	College Graduate or above	3114.27665	5.5	2.3	327	former	moderate	3680	no	1	yes	No
2007-2008	51395	36.54	117	156.5	89.5	1.006	1133			1.53	7.42		56	Female	Non-Hispanic Black	Never married	5	22224.40517	College Graduate or above	4444.881034	5.9	2.5	413	former	moderate		no	1	yes	Yes
2015-2016	92199	16	70.1	181	52.5		1139.9	1.784	0.406	1.81	3.78	18043.06275	47	Male	Other Hispanic	Divorced	3.72	44734.78841	Some college or AA degree	8946.957681	3.5	1	189	former	moderate	840	no	1	no	No
2011-2012	66524	26	99.6	174.1	78.9		1163.8			1.22	7.84		51	Male	Non-Hispanic White	Married	1.55	23155.57829	High school graduate/GED or equivalent	4631.115657	7.8	1.6	248	former	moderate	1680	no	1	yes	Yes
2007-2008	42649	42.05	117.8	152.5	97.8	1.112	1273			1.11	5.97		49	Female	Non-Hispanic Black	Divorced	1.24	26846.44911	Some College or AA degree	5369.289822	7.3	3.1	360	former	moderate		no	1	yes	Yes
2013-2014	73804	30.8	114.2	176.8	96.3	0.989	1342.8			0.85	3.36		55	Male	Mexican American	Married	0.87	26118.71137	Less than 9th grade	5223.742275	10.7	3.5	217	former	moderate	1680	no	1	no	Yes
2015-2016	86451	28.2	102.7	163.8	75.6		1402.8	1.345	3.105	0.85	3.62	3170.095558	63	Male	Other Hispanic	Married	2.47	6857.420201	Some college or AA degree	1371.48404	5.8	2.1	240	former	moderate		no	1	no	Yes
2007-2008	48889	26.89	94	160.2	69	0.804	1405.9	1.914	1.818	1.45	4.19	6040.0418	59	Male	Other Hispanic	Married		10689.52158	College Graduate or above	2137.904316	6.4	2	228	former	moderate	720	no	1	no	Yes
2009-2010	55941	28.16	104.5	158.1	70.4	0.796	547.1	3	2.642	2.48	6.7	7774.466	70	Female	Non-Hispanic Black	Divorced	2.31	16144.8816	High School Grad/GED or Equivalent	3228.976319	4.5	1.7	136	former	moderate	400	osteoarthritis	1	yes	Yes
2009-2010	61675	30.94	103.5	160	79.2	0.876	714.6	2.534	1.739	1.4	4.73	58746.4704	50	Female	Non-Hispanic White		2.75	125317.1698	Some College or AA degree	25063.43395	7.5	2.5	227	former	moderate	1080	osteoarthritis	1	yes	Yes
2009-2010	57598	42.9	120.1	156.9	105.6	0.818	769.8			2.33	5.22		42	Female	Mexican American	Divorced	0.64	19775.58593	Some College or AA degree	3955.117187	7.1	1.4	286	former	moderate		osteoarthritis	1	yes	Yes
2009-2010	55920	33.85	115.7	180.6	110.4	1.2	1055.4			1.47	5.43		60	Male	Non-Hispanic Black	Married	1.77	12579.26013	Some College or AA degree	2515.852027	10.4	2.7	247	former	moderate	1600	osteoarthritis	1	yes	Yes
2015-2016	83944	30.8	104.3	173	92.3		387.2			1.01	4.63	0	75	Male	Non-Hispanic Black	Living with partner	0.74	12818.13749	Some college or AA degree	2563.627498	7.1	2	196	former	moderate	60	osteoarthritis	1	yes	Yes
2013-2014	74141	43	125	161.3	111.9		461.5	0.983	1.637	1.63	3.36	22911.77146	71	Female	Non-Hispanic White	Divorced	5	46076.93888	College graduate or above	9215.387776	9.9	1.9	261	former	moderate	160	osteoarthritis	1	no	Yes
2015-2016	87084	48.3	124.9	147.1	104.5		467.7	2.302	0.61	1.4	3.98	8767.139927	56	Female	Non-Hispanic Black	Never married	1.87	21642.99263	High school graduate/GED or equivalent	4328.598525	10.8	2.9	314	former	moderate	720	osteoarthritis	1	yes	No
2011-2012	62413	40	127.5	165.1	109		574.4	1.086	1.908	1.63	3.59	56831.9264	65	Male	Non-Hispanic White	Living with partner	1.6	130104.2371	Some college or AA degree	26020.84741	6.4	1.4	259	former	moderate		osteoarthritis	1	yes	No
2013-2014	73645	29.2	102.3	160.7	75.4	0.993	717.1			1.06	3.78		54	Female	Non-Hispanic White	Married	5	57900.2719	Some college or AA degree	11580.05438	8.8	2.5	300	former	moderate	2120	osteoarthritis	1	yes	Yes
2015-2016	84319	31.9	98.4	160.1	81.8		825.2			1.89	5.4		57	Female	Non-Hispanic White	Married		131821.553	College graduate or above	26364.3106	7.8	2.6	239	former	moderate	1200	osteoarthritis	1	no	Yes
2013-2014	76612	26.5	98.4	170.7	77.2	0.918	932.3			1.09	5.64		62	Male	Mexican American	Married	4.25	15527.6458	High school graduate/GED or equivalent	3105.52916	7.4	2	236	former	moderate	6320	osteoarthritis	1	yes	Yes
2013-2014	79266	23.4	97.5	167.3	65.5	0.719	1045.9			1.94	7.4		58	Female	Non-Hispanic Black	Divorced	1.49	26099.83655	Some college or AA degree	5219.96731	7.6	3.7	218	former	moderate	960	osteoarthritis	1	yes	Yes
2009-2010	58935	35.06	111.2	159.5	89.2	0.786	335.8	2.741	2.992	0.75	4.86	9352.2172	61	Female	Non-Hispanic White	Married	0.76	21589.08157	Less Than 9th Grade	4317.816314	11.6	3	265	former	moderate	12220	osteoarthritis	1	yes	Yes
2009-2010	52466	31.95	116.8	168.3	90.5	0.888	523.2	1.293	0.96	1.5	3.23	9749.1604	67	Female	Non-Hispanic White	Married	3.43	20796.77589	High School Grad/GED or Equivalent	4159.355179	6	2.6	251	former	moderate		osteoarthritis	1	yes	No
2009-2010	58915	33.7	115.5	178.2	107		591			0.91	5.3		59	Male	Other Hispanic	Divorced	1.71	17100.53921	Some College or AA degree	3420.107842	4.6	1.4	204	former	moderate		osteoarthritis	1	no	Yes
2009-2010	62048	40.37	134.4	188.2	143		624.7			0.72	4.76		55	Male	Non-Hispanic Black	Married	1.92	25931.19724	Some College or AA degree	5186.239448	4.3	1.4	210	former	moderate	5040	osteoarthritis	1	yes	Yes
2015-2016	85904	30.1	99.9	165	81.9		646	2.948	0.666	1.14	4.4	7706.431733	66	Male	Non-Hispanic Black	Married	1.09	15556.73453	Some college or AA degree	3111.346906	4.9	1.4	221	former	moderate	5520	osteoarthritis	1	yes	No
2013-2014	78902	34.3	121.7	176.3	106.6		659.2	2.922	1.614	0.93	4.6	6190.228549	63	Male	Other Hispanic	Married	1.13	11523.86424	Some college or AA degree	2304.772848	8.5	1.9	261	former	moderate		osteoarthritis	1	yes	Yes
2015-2016	84271	36.9	131.5	177.5	116.2		695.9			0.78	4.19		67	Male	Non-Hispanic White	Married	1.84	31079.70873	College graduate or above	6215.941746	7.6	1.5	304	former	moderate		osteoarthritis	1	yes	Yes
2015-2016	86082	34.3	115.5	173.7	103.5		749.7			0.96	5.59		49	Female	Other Hispanic	Married	2.68	23361.7019	Some college or AA degree	4672.340379	7.7	2.9	224	former	moderate	360	osteoarthritis	1	no	Yes
2015-2016	89325	50.6	148.8	175.6	155.9		897			0.8	3.85		44	Male	Non-Hispanic White	Married	3.33	26877.74667	Some college or AA degree	5375.549334	9.2	2.5	167	former	moderate	80	osteoarthritis	1	yes	Yes
2009-2010	60274	35.55	117.5	156.7	87.3	0.8	917.3	2.302	1.005	1.19	3.96	33634.0908	62	Female	Non-Hispanic White	Married	1.37	71331.89574	Less Than 9th Grade	14266.37915	10.6	3.2	260	former	moderate		osteoarthritis	1	yes	Yes
2013-2014	82460	38.6	118.5	157.8	96		1162			1.22	5.15		58	Female	Non-Hispanic White	Widowed		138963.7085	Some college or AA degree	27792.7417	4.3	0.9	181	former	moderate	480	osteoarthritis	1	yes	Yes
2011-2012	64347	47.7	141.7	179.5	153.7		1736.6			1.14	6.03		50	Male	Non-Hispanic White	Never married	0	32838.14988	High school graduate/GED or equivalent	6567.629977	6.4	1.7	193	former	moderate	360	osteoarthritis	1	yes	Yes
2015-2016	90783	43.7	122.5	168.2	123.6		273.1	2.612	0.734	1.24	4.19	9136.214384	47	Male	Non-Hispanic Black	Married	1.76	18442.99239	High school graduate/GED or equivalent	3688.598478	5.7	2.3	220	never	moderate	960	no	1	yes	Yes
2009-2010	56988	40.47	132.7	154.9	97.1	0.867	345.3	2.457	2.145	0.93	4.37	36641.0488	63	Female	Non-Hispanic White	Widowed	2.31	79344.20804	Some College or AA degree	15868.84161	9.1	1.8	282	never	moderate	900	no	1	yes	Yes
2013-2014	74032	31.9	102.2	172.8	95.4	0.981	427.9			1.53	4.86		47	Female	Non-Hispanic White	Married	4.25	63736.27538	College graduate or above	12747.25508	9.1	3.4	398	never	moderate	1200	no	1	no	Yes
2013-2014	79452	41.1	120.3	156.8	101.1		443.7			1.19	5.02		74	Female	Non-Hispanic White	Widowed	1.01	18045.75771	9-11th grade (Includes 12th grade with no diploma)	3609.151542	7.7	2.4	198	never	moderate	560	no	1	yes	No
2009-2010	55332	41.41	127.2	158.1	103.5		464.1			0.91	3.47		74	Female	Non-Hispanic White	Widowed	0.89	18529.20093	9-11th Grade (Includes 12th grade with no diploma)	3705.840185	10.5	2.6	270	never	moderate	1680	no	1	yes	No
2013-2014	78665	26.1	92	174.2	79.3	1.158	485	5.069	1.061	1.45	7.01	10640.2654	48	Male	Non-Hispanic Black	Divorced	4.79	21552.70098	College graduate or above	4310.540196	6.6	1	132	never	moderate	960	no	1	no	Yes
2009-2010	56099	30.82	111.3	173.7	93	1.021	486.9			1.89	4.63		59	Male	Mexican American	Married	3.08	10326.37277	College Graduate or above	2065.274554	9.2	2.3	224	never	moderate	3920	no	1	yes
2015-2016	89223	36.6	108.3	166	100.9		494.5			1.53	4.19		43	Female	Non-Hispanic White	Married	3.22	89348.08861	Some college or AA degree	17869.61772	10.2	2.2	269	never	moderate		no	1	no	No
2013-2014	79064	28	102	170.1	81.1	0.879	499.1			1.03	3.85		48	Male	Other Race - Including Multi-Racial	Married	1.68	20386.60963	College graduate or above	4077.321926	6.4	2.3	249	never	moderate	1320	no	1	yes	Yes
2013-2014	77139	28.5	107.3	154.9	68.3		513.3	3.439	1.389	0.98	5.07	4829.773376	71	Female	Other Hispanic	Widowed	0.86	8991.211273	9-11th grade (Includes 12th grade with no diploma)	1798.242255	7	2.2	209	never	moderate		no	1	yes	Yes
2015-2016	90655	36.6	113.9	160.3	94.1		514.6			1.34	4.97		72	Female	Non-Hispanic White	Widowed	2.55	88584.89981	Some college or AA degree	17716.97996	10.3	2.8	386	never	moderate	3120	no	1	yes	No
2007-2008	46731	36.64	128.1	156.9	90.2	0.764	521.8			0.88	3.88		62	Female	Mexican American	Married		6930.174783	High School Grad/GED or Equivalent	1386.034957	11	2.1	289	never	moderate	440	no	1	yes	Yes
2015-2016	91717	30.5	105.2	160.2	78.4		562.6			1.24	4.99		55	Female	Other Hispanic	Married	2.31	15148.58174	Some college or AA degree	3029.716348	10.4	3.3	342	never	moderate	1200	no	1	yes	Yes
2013-2014	83437	38.9	107.8	167.5	109		569.5	2.353	1.118	1.5	4.37	14372.14409	49	Female	Non-Hispanic Black	Divorced	1.42	29111.91708	Some college or AA degree	5822.383416	12.4	2.7	241	never	moderate	960	no	1	yes	Yes
2015-2016	91211	52.8	149.2	168.4	149.8		590.5			1.01	5.33		40	Female	Mexican American	Never married	2.68	21771.33867	Some college or AA degree	4354.267734	11.2	4.1	348	never	moderate	7200	no	1	yes	No
2011-2012	62945	28.1	88.3	163.4	74.9		613.8	2.302	1.208	1.22	4.06	8429.3438	48	Female	Non-Hispanic Black	Married	4.9	19426.95573	College graduate or above	3885.391147	5.3	1.4	224	never	moderate	1520	no	1	no	Yes
2011-2012	68902	26.7	96.6	160.3	68.5		659.8	1.81	0.756	1.68	3.83	5552.5738	78	Female	Non-Hispanic Black	Widowed		12927.83085	Some college or AA degree	2585.566171	5.6	1.6	247	never	moderate	2040	no	1	yes	Yes
2015-2016	89894	35.6	115	153.8	84.1		662	4.939	1.829	1.03	6.8	3030.237438	65	Female	Other Hispanic	Widowed	0.3	7674.475423	Some college or AA degree	1534.895085	7.4	3.6	197	never	moderate	8400	no	1	yes	Yes
2011-2012	62228	43.4	136.1	195	164.9		664.5	2.896	2.168	0.85	4.73	55351.5666	50	Male	Non-Hispanic White	Married	3.15	144729.9526	College graduate or above	28945.99053	5.9	1.6	235	never	moderate	300	no	1	yes	Yes
2009-2010	54551	41.63	123	176.5	129.7	1.187	676.5	2.483	2.168	1.01	4.47	11506.2454	47	Male	Mexican American	Married	3.5	24916.15175	High School Grad/GED or Equivalent	4983.230349	4.9	1.6	202	never	moderate	22080	no	1	yes	Yes
2009-2010	60101	30.9	99.2	151.7	71.1	0.919	678.9	3.026	2.01	1.06	5.02	3334.6598	63	Female	Other Hispanic	Married		7072.217427	Less Than 9th Grade	1414.443485	5.8	1.7	203	never	moderate		no	1	no	Yes
2015-2016	92641	36.8	110	148.9	81.5		710.8			1.03	5.4		56	Female	Mexican American	Married	2.27	19310.64489	High school graduate/GED or equivalent	3862.128977	10.4	3.7	376	never	moderate		no	1	no	No
2013-2014	74388	24.8	101.1	177.6	78.1	1.081	722.8			0.8	3.52		57	Male	Other Race - Including Multi-Racial	Married	3.58	20809.13089	Some college or AA degree	4161.826178	10	3	364	never	moderate		no	1	no	Yes
2015-2016	93371	33.2	123.2	157.1	82		754.7	2.689	1.095	1.24	4.42	21215.68312	73	Female	Non-Hispanic White	Separated	1.19	54884.14012	Some college or AA degree	10976.82802	8.3	2	247	never	moderate		no	1	no	No
2007-2008	44758	29.5	91.1	141.9	59.4	0.819	755.8	2.25	0.903	1.99	4.65	4589.7626	59	Female	Other Hispanic	Married	4.25	10500.2965	9-11th Grade (Includes 12th grade with no diploma)	2100.059301	5.3	2.1	250	never	moderate		no	1	yes	Yes
2013-2014	76236	34.8	107	157.2	86.1	1.185	760.4	2.431	1.321	1.63	4.65	13811.09426	40	Female	Mexican American	Married	4.71	23470.85462	Some college or AA degree	4694.170923	7.6	2.5	339	never	moderate	540	no	1	yes	No
2013-2014	83068	47.2	123.2	153	110.6	1.052	773.4			0.85	6.1		59	Female	Mexican American	Married	3.87	17617.60944	High school graduate/GED or equivalent	3523.521887	9.4	2.6	405	never	moderate		no	1	yes	Yes
2009-2010	55411	29.58	99.2	166	81.5	1.042	793.4			0.93	3		55	Male	Mexican American	Married	2.49	12405.32935	Less Than 9th Grade	2481.06587	6.1	1.5	137	never	moderate	9900	no	1	no	Yes
2009-2010	55553	38.4	115.8	143.7	79.3	1.016	850.5			1.27	4.01		46	Female	Mexican American	Married	1.38	16626.90994	Less Than 9th Grade	3325.381987	13.5	4.3	283	never	moderate	3360	no	1	yes	No
2015-2016	92141	32.8	111.7	179	105.1		858.7	2.638	0.881	0.7	3.75	4143.059867	60	Male	Non-Hispanic Black	Divorced	2.97	9523.857009	College graduate or above	1904.771402	6.9	2.7	192	never	moderate	1840	no	1	yes	Yes
2015-2016	91184	30.1	103.1	169.3	86.3		865.7			1.99	6.03		59	Male	Non-Hispanic Black	Married	3.05	22034.93698	High school graduate/GED or equivalent	4406.987396	5	2.3	209	never	moderate	2160	no	1	yes	Yes
2013-2014	74983	26.1	87.5	159	66.1	0.985	866.5	3.362	1.66	1.37	5.48	12021.33785	63	Female	Mexican American	Married	1.28	24152.73059	9-11th grade (Includes 12th grade with no diploma)	4830.546118	6.7	2.7	230	never	moderate	1200	no	1	yes	No
2013-2014	80387	42.4	117.5	159.7	108.2	1.064	892.1	1.319	0.542	2.15	3.72	13316.67437	42	Female	Non-Hispanic Black	Divorced	1.97	27086.99001	College graduate or above	5417.398003	6.6	1.4	481	never	moderate		no	1	yes	No
2007-2008	47257	23.08	86.2	154.8	55.3	0.708	911.3			2.4	4.86		63	Female	Non-Hispanic Black	Married	0.34	11321.35554	Less Than 9th Grade	2264.271108	5.7	1.9	167	never	moderate		no	1	yes	No
2015-2016	85224	38.8	128.5	155.5	93.8		943.2			1.34	4.55		48	Female	Mexican American	Married	4.71	25992.82454	Some college or AA degree	5198.564908	12.4	4.2	239	never	moderate		no	1	no	Yes
2011-2012	70766	29.3	94.5	170	84.7		951.7			1.19	3.08		45	Female	Non-Hispanic Black	Never married	3.02	16518.05406	Some college or AA degree	3303.610812	6.1	1.5	475	never	moderate		no	1	no	No
2015-2016	86685	23.9	90.8	168.8	68		960.9			0.78	4.65		63	Male	Other Race - Including Multi-Racial	Married	1.91	23242.60236	9-11th grade (Includes 12th grade with no diploma)	4648.520471	6.7	1.4	159	never	moderate	500	no	1	yes	Yes
2013-2014	82899	29.5	103.8	168	83.2	1.034	989.2			0.88	3.36		66	Male	Mexican American	Married		13166.95063	High school graduate/GED or equivalent	2633.390125	8.6	3	207	never	moderate		no	1	yes	No
2007-2008	49335	30.26	97.2	156.8	74.4	0.967	1005.1			0.98	4.68		51	Female	Mexican American	Divorced		17218.35185	Some College or AA degree	3443.67037	5.9	2	194	never	moderate	6720	no	1	no	No
2009-2010	61439	36.19	115.2	155.5	87.5	1.167	1051.9			0.85	6.57		58	Female	Mexican American	Married	1.13	13091.26993	Some College or AA degree	2618.253986	8.6	4.7	276	never	moderate		no	1	yes	Yes
2009-2010	57556	41.19	115.5	151.7	94.8	0.873	1064.4	3.569	0.994	1.01	5.04	6437.0174	43	Female	Non-Hispanic White	Living with partner	0.93	13939.0128	High School Grad/GED or Equivalent	2787.802561	9	1.8	306	never	moderate		no	1	yes	No
2015-2016	83755	28.8	106.3	183.8	97.4		1138.2	2.922	1.084	1.47	4.89	6086.63051	67	Male	Non-Hispanic Black	Widowed	2.04	13991.63915	College graduate or above	2798.32783	6.4	2.1	170	never	moderate	2160	no	1	yes	No
2015-2016	87050	46	130.1	153.7	108.6		1155.1	4.577	1.355	1.37	6.57	8957.773468	46	Female	Other Race - Including Multi-Racial	Divorced	0.75	22686.74113	Some college or AA degree	4537.348226	10.1	2.5	404	never	moderate	80	no	1	yes	Yes
2007-2008	43415	34.21	110.7	178.1	108.5	1.12	1189.3	2.276	1.027	1.27	4.01	33412.4262	52	Male	Non-Hispanic White	Married	5	83611.80056	High School Grad/GED or Equivalent	16722.36011	6.1	1.9	170	never	moderate		no	1	yes	Yes
2013-2014	77939	35.3	104.2	156.2	86.2	1.033	1191.9			1.5	4.32		55	Female	Non-Hispanic Black	Never married	3.26	26659.28114	High school graduate/GED or equivalent	5331.856228	4.7	1.3	214	never	moderate	1920	no	1	no	No
2007-2008	47825	21.97	80	150.7	49.9	0.815	1205.4	3.181	1.66	1.4	5.33	4867.8566	69	Female	Other Hispanic	Married	2.05	9998.844493	High School Grad/GED or Equivalent	1999.768899	6.9	3	364	never	moderate		no	1	yes	No
2013-2014	79017	32.4	108.3	158.6	81.6	1.193	1264.4			1.03	5.38		61	Male	Mexican American	Married	1.2	14322.56304	Less than 9th grade	2864.512607	6.9	2.4	229	never	moderate	480	no	1	no	No
2015-2016	86350	33.7	116.5	163.2	89.8		1292	3.026	1.389	1.45	5.12	14107.19454	49	Female	Mexican American	Married	4.94	34976.45446	High school graduate/GED or equivalent	6995.290892	6.7	1.8	193	never	moderate	720	no	1	no	Yes
2007-2008	44129	26.19	95.5	163.6	70.1	0.939	1333	3.776	1.648	1.11	5.64	3728.025	51	Female	Other Hispanic	Married	1.66	8851.822779	Some College or AA degree	1770.364556	6.4	1.8	273	never	moderate	1920	no	1	yes	Yes
2007-2008	46571	25.71	97.7	161.2	66.8	0.821	1339.5			0.98	4.24		61	Female	Mexican American	Married	5	7176.594714	High School Grad/GED or Equivalent	1435.318943	7.6	2.3	232	never	moderate		no	1	yes
2007-2008	47380	26.91	91.8	162.1	70.7	1.012	1356			0.83	6.41		57	Male	Mexican American	Married	2.69	9016.925377	9-11th Grade (Includes 12th grade with no diploma)	1803.385075	8.3	2.5	315	never	moderate	1400	no	1	yes	Yes
2011-2012	67250	29.3	93.5	160.8	75.8		1949.3	4.189	2.055	1.34	6.47	18827.8814	43	Female	Other Race - Including Multi-Racial	Living with partner	1.38	44729.77464	College graduate or above	8945.954928	4.9	1.4	206	never	moderate	12240	no	1	no	No
2013-2014	76372		144.4	162.7			584.1			0.83	4.47		42	Female	Non-Hispanic White	Never married	1.51	60454.149	High school graduate/GED or equivalent	12090.8298	7.5	1.5	189	never	moderate	480	osteoarthritis	1	yes	No
2015-2016	89576	48.2	124	149.2	107.4		589.3			1.63	4.5		70	Female	Other Hispanic	Married	4.44	12177.52093	College graduate or above	2435.504185	6.8	1.4	152	never	moderate	600	osteoarthritis	1	yes	Yes
2011-2012	71691	30.1	107.4	164.3	81.3		654.5	2.431	1.321	1.91	4.94	25115.6622	76	Female	Non-Hispanic White	Married	4.3	64340.26128	Some college or AA degree	12868.05226	10.2	2.2	179	never	moderate		osteoarthritis	1	yes	Yes
2013-2014	76199	39.1	122.3	172.1	115.7		686.3	3.103	3.15	1.16	5.72	8687.185032	56	Female	Non-Hispanic White	Married	1.33	18955.43232	Some college or AA degree	3791.086464	10.2	3.4	288	never	moderate	960	osteoarthritis	1	no	Yes
2011-2012	65014	33.7	109.5	155.2	81.1		692.5	3.801	2.777	0.88	5.95	66560.03	59	Female	Non-Hispanic White	Married	4.01	166234.6292	High school graduate/GED or equivalent	33246.92584	7.2	3	177	never	moderate	240	osteoarthritis	1	yes	Yes
2015-2016	85837	26.8	103.4	165.6	73.6		740.9			1.29	5.09		66	Female	Mexican American	Divorced	0.41	8466.753841	High school graduate/GED or equivalent	1693.350768	12.7	2.7	271	never	moderate		osteoarthritis	1	yes	Yes
2013-2014	82335	32.9	118.3	184	111.3	1.364	843.7	2.483	1.558	0.85	4.06	52392.68191	52	Male	Non-Hispanic White	Married	3.5	114320.7992	Some college or AA degree	22864.15985	7.9	2.4	208	never	moderate	1440	osteoarthritis	1	yes	Yes
2013-2014	78714	50.2	139.3	165.5	137.6	1.116	872.5			1.34	5.09		64	Female	Non-Hispanic White	Widowed	1.71	104340.2621	Some college or AA degree	20868.05242	5.9	1.5	195	never	moderate		osteoarthritis	1	yes	Yes
2015-2016	84022	58.7	164	164.1	158.2		1093.9			1.84	6.03		60	Female	Mexican American	Married	2.88	8376.294199	Some college or AA degree	1675.25884	14.4	3.1	260	never	moderate		osteoarthritis	1	yes	Yes
2011-2012	67635	26.4	101.2	160.7	68.1		1207.8	2.534	0.711	1.4	4.27	4609.0974	65	Male	Mexican American	Married	1.98	10551.51798	Less than 9th grade	2110.303597	7.7	2.4	213	never	moderate	8640	osteoarthritis	1	yes	No
2015-2016	86005	38.3	111.7	157.9	95.4		1208.3	4.551	2.145	1.34	6.88	5508.185222	55	Female	Other Hispanic	Married	3.91	13950.20455	Some college or AA degree	2790.040911	6.5	2.3	189	never	moderate	5040	osteoarthritis	1	yes	Yes
2015-2016	89628	25.3	82.4	161	65.7		1213			2.69	5.12	0	61	Female	Non-Hispanic Black	Divorced	2.97	20702.00257	College graduate or above	4140.400514	3.2	1.6	194	never	moderate	400	osteoarthritis	1	yes	No
2015-2016	87337	29.9	108	157.8	74.4		1222.8			1.01	4.65		60	Female	Mexican American	Married	3.68	8220.296308	High school graduate/GED or equivalent	1644.059262	6.2	2.3	126	never	moderate	2400	osteoarthritis	1	yes	Yes
2013-2014	79050	36.9	104.9	154.7	88.4	0.803	1297.6			1.71	4.29		74	Female	Other Hispanic	Married	4.06	9203.067521	High school graduate/GED or equivalent	1840.613504	8.6	2.6	173	never	moderate	360	osteoarthritis	1	yes	Yes
2009-2010	61033	32.95	120.9	167.1	92	1.047	544.2	2.069	1.321	1.01	3.67	13054.2786	47	Female	Non-Hispanic Black	Separated	1.64	27109.2292	Some College or AA degree	5421.84584	5.6	2.3	154	never	moderate		osteoarthritis	1	yes	No
2015-2016	93154	26.7	88.2	147.3	58		582.8			2.53	7.24		61	Female	Mexican American	Married	1	10050.03357	9-11th grade (Includes 12th grade with no diploma)	2010.006714	6.9	1.8	223	never	moderate	960	osteoarthritis	1	yes	Yes
2015-2016	84564	32.5	121.1	160.8	84.1		617.9			0.8	3.78		74	Male	Other Hispanic	Married	0.07	7482.376154	Less than 9th grade	1496.475231	10.1	1.6	174	never	moderate		osteoarthritis	1	yes	Yes
2007-2008	48438	23.87	87.6	162.7	63.2	1.128	623.6	4.138	1.445	1.47	6.28	5732.9416	54	Female	Mexican American	Married	5	13576.63447	Some College or AA degree	2715.326893	4.7	1.3	282	never	moderate	360	osteoarthritis	1	yes	Yes
2013-2014	75070	36	120	150.1	81.1	0.854	653.1	2.974	2.021	1.29	5.2	7616.693265	74	Female	Mexican American	Married	0.93	15445.78201	Less than 9th grade	3089.156403	7.3	2.1	278	never	moderate	2160	osteoarthritis	1	no	Yes
2007-2008	43836	24.22	94.2	185	82.9	1.368	692.9			1.14	4.09		52	Male	Non-Hispanic Black	Married	5	25832.30144	College Graduate or above	5166.460289	6.6	1.3	289	never	moderate	6060	osteoarthritis	1	yes	No
2011-2012	63301	41.4	112.7	167.7	116.3		699.5			0.93	3.78		63	Female	Non-Hispanic Black	Divorced	1.39	13392.19563	High school graduate/GED or equivalent	2678.439126	6.4	1.9	317	never	moderate		osteoarthritis	1	yes	No
2015-2016	90256	28.9	109.1	175.8	89.3		753.5	4.008	0.723	1.78	6.13	15851.38439	51	Male	Other Hispanic	Married	4.94	36438.36274	College graduate or above	7287.672548	8.5	3.2	429	never	moderate	21600	osteoarthritis	1	yes	No
2015-2016	89069	35.4	112.2	159.1	89.5		787.9	2.172	0.553	1.34	3.78	7411.406173	63	Female	Other Race - Including Multi-Racial	Married		18770.36229	College graduate or above	3754.072457	7.2	2.7	239	never	moderate	360	osteoarthritis	1	yes	Yes
2011-2012	67189	27.1	91	148.4	59.6		819.3	4.293	2.235	1.81	7.14	6349.8228	70	Female	Other Race - Including Multi-Racial	Widowed	1.43	14706.0464	High school graduate/GED or equivalent	2941.209281	3.2	1	184	never	moderate	7680	osteoarthritis	1	yes	No
2015-2016	85316	31.3	103.8	163.1	83.2		844.2			0.83	5.69		45	Male	Non-Hispanic White	Married	5	101113.9858	College graduate or above	20222.79715	6.2	1.9	231	never	moderate	4800	osteoarthritis	1	no	Yes
2009-2010	53222	36.82	105.5	152.2	85.3	0.835	971.4	1.965	1.614	1.42	4.14	3684.8994	63	Female	Other Hispanic	Married	5	7525.781928	Some College or AA degree	1505.156386	9.9	3.2	191	never	moderate	2640	osteoarthritis	1	yes	Yes
2011-2012	64055	39.1	116.1	154.8	93.7		1213.6	4.681	2.721	1.4	7.32	6968.004	59	Female	Non-Hispanic Black	Widowed	1.02	16414.61117	High school graduate/GED or equivalent	3282.922233	4.6	1.2	268	never	moderate	1320	osteoarthritis	1	no	Yes
2011-2012	66070	27.2	94	158.1	68		1214.4			1.84	6.52		62	Female	Non-Hispanic Black	Widowed	1.3	16326.59483	9-11th grade (Includes 12th grade with no diploma)	3265.318966	5.2	1.5	204	never	moderate	8160	osteoarthritis	1	yes	Yes
2007-2008	46594	28.36	104.8	169.1	81.1	1.14	1397.9	2.431	3.398	1.11	5.09	4400.7348	60	Female	Non-Hispanic Black	Married	3.86	8963.329353	High School Grad/GED or Equivalent	1792.665871	7.1	3.1	288	never	moderate		osteoarthritis	1	yes	Yes
2009-2010	57843	35.86	111.6	162	94.1	1.095	1511.7			0.72	3.72		43	Male	Non-Hispanic Black	Separated	3.14	22432.18974	Some College or AA degree	4486.437947	6.5	1.9	233	never	moderate	14400	osteoarthritis	1	yes	Yes
2007-2008	51616	42.4	140.5	183.4	142.6		404.7	1.965	1.434	1.86	4.47	28849.0348	60	Male	Non-Hispanic White	Married	3.93	62036.53851	High School Grad/GED or Equivalent	12407.3077	9.3	1.7	393	now	moderate		no	1	yes
2011-2012	68992	33.2	114.2	153.5	78.3		410.7		6.04	1.99	10.06	7092.2538	53	Female	Non-Hispanic Black	Married	0.44	17053.3967	Some college or AA degree	3410.679339	11.3	5.2	369	now	moderate	240	no	1	yes	Yes
2015-2016	89845	33.9	124.7	184.4	115.4		506.2			1.71	3.78		63	Male	Non-Hispanic Black	Married	5	10119.09807	Some college or AA degree	2023.819614	8.1	4.5	169	now	moderate	7680	no	1	yes	No
2011-2012	69776	32.5	117.2	172.5	96.7		570.6			0.88	5.61		57	Male	Mexican American	Married	1.33	22116.94307	Less than 9th grade	4423.388613	5.4	1.8	204	now	moderate	720	no	1	no	No
2011-2012	68367	31.7	116.8	169.3	90.9		678.2	1.526	1.005	1.11	3.1	4830.3686	78	Male	Non-Hispanic Black	Married	3.14	10681.30448	9-11th grade (Includes 12th grade with no diploma)	2136.260895	7.1	2.8	170	now	moderate	360	no	1	yes	No
2011-2012	63211	40.8	124	165.9	112.2		753.6	2.431	2.235	1.37	4.84	42913.307	46	Female	Non-Hispanic White	Married	3.16	112207.1385	High school graduate/GED or equivalent	22441.42769	6.3	1.7	289	now	moderate		no	1	no	Yes
2015-2016	93354	17.7	69	149.9	39.8		768.7	2.767	0.982	2.3	5.51	2872.541889	64	Female	Other Hispanic	Never married	1.06	7121.992277	Some college or AA degree	1424.398455	5.9	2.4	164	now	moderate	1440	no	1	no	Yes
2015-2016	88585	27.8	90.5	162.6	73.4		775	3.388	1.05	1.16	5.04	12473.08028	48	Male	Other Hispanic	Living with partner	0.63	29265.98773	9-11th grade (Includes 12th grade with no diploma)	5853.197547	8.5	2.7	308	now	moderate	17280	no	1	yes	Yes
2013-2014	77424	27.1	94.2	157.5	67.2	0.933	808			1.34	4.65		40	Female	Other Race - Including Multi-Racial	Married	2.16	19629.4876	College graduate or above	3925.89752	9.1	3.3	327	now	moderate	2360	no	1	no	No
2007-2008	45530	34.69	118.7	171.8	102.4	1.154	830.4		6.051	1.16	6.05	0	50	Female	Non-Hispanic Black	Divorced	3.79	22590.91564	College Graduate or above	4518.183129	7.5	2.8	306	now	moderate	600	no	1	yes	Yes
2011-2012	63915	36.7	133.5	169.5	105.3		864.5	1.888	2.868	0.91	4.11	8091.6758	40	Female	Non-Hispanic White	Married	1.13	20209.07641	Some college or AA degree	4041.815281	10.4	3.7	575	now	moderate	1800	no	1	no	Yes
2007-2008	51465	34.7	106	163.7	93	0.805	914.6	1.862	0.881	1.19	3.47	55556.8782	50	Female	Non-Hispanic White	Married	5	118341.5857	High School Grad/GED or Equivalent	23668.31715	7.1	2.2	209	now	moderate		no	1	yes	Yes
2015-2016	91962	29	108.8	175.9	89.6		973.5			1.81	5.84		63	Male	Other Hispanic	Divorced	0.88	10089.56386	High school graduate/GED or equivalent	2017.912772	8.4	1.8	282	now	moderate		no	1	yes	Yes
2007-2008	46753	22.67	95	179.8	73.3	1.16	990	3.931	1.152	1.32	5.77	10248.35	59	Male	Mexican American	Married	2.27	18832.37897	College Graduate or above	3766.475794	6.1	1.6	265	now	moderate	13440	no	1	yes	Yes
2011-2012	66974	31.6	113	167.8	89		1032.6			0.91	3.34		72	Male	Non-Hispanic Black	Married	1.45	11599.45461	High school graduate/GED or equivalent	2319.890922	7.4	3.3	186	now	moderate	120	no	1	yes	Yes
2007-2008	44410	21.44	87.2	154.7	51.3	0.738	1124.2	2.638	2.145	1.32	4.94	0	65	Female	Non-Hispanic Black	Separated	2.56	9643.180374	9-11th Grade (Includes 12th grade with no diploma)	1928.636075	6	3.6	294	now	moderate		no	1	yes	Yes
2007-2008	45887	19.6	72	155	47.1	0.856	1130.9	1.112	0.248	1.55	2.77	11317.0056	49	Female	Non-Hispanic White	Married	1.9	27136.41889	9-11th Grade (Includes 12th grade with no diploma)	5427.283779	5.9	1	291	now	moderate		no	1	no	No
2009-2010	52198	36.29	107.5	161.2	94.3	1.159	634.2			0.83	5.02		45	Female	Non-Hispanic White	Divorced	1.32	17929.95941	9-11th Grade (Includes 12th grade with no diploma)	3585.991881	12.8	3.7	223	now	moderate	2320	osteoarthritis	1	yes	No
2007-2008	51107	23.78	99.5	177	74.5	1.014	657.5	5.405	2.235	1.11	7.55	13181.9396	53	Male	Non-Hispanic White	Married	0.91	21033.38382	Less Than 9th Grade	4206.676763	6.3	1.7	325	now	moderate	960	osteoarthritis	1	no	Yes
2013-2014	82879	27.3	101.3	164	73.3	1.052	469.6	2.638	0.881	2.9	5.95	9713.624616	76	Female	Non-Hispanic Black	Living with partner	1.37	19179.45373	High school graduate/GED or equivalent	3835.890747	8.4	1.9	179	now	moderate	840	osteoarthritis	1	yes	Yes
2013-2014	74933	36.8		161.7	96.1		526.6			0.85	3.23		57	Female	Non-Hispanic Black	Married	2.94	18788.56276	High school graduate/GED or equivalent	3757.712553	11.3	4.3	207	now	moderate		osteoarthritis	1	yes	Yes
2015-2016	84914	56.2	159.2	161.3	146.3		588.3			1.06	3.31		52	Female	Non-Hispanic White	Married	0.87	56385.55611	9-11th grade (Includes 12th grade with no diploma)	11277.11122	10.7	2.1	318	now	moderate		osteoarthritis	1	yes
2013-2014	77772	44.1	146.4	187.2	154.5		613.6			0.7	2.3		56	Male	Non-Hispanic White	Married	2.34	90297.12964	Some college or AA degree	18059.42593	6.8	1.5	138	now	moderate	480	osteoarthritis	1	yes	No
2015-2016	84006	33.3	104	159.8	85		1013.1			0.98	7.16		45	Female	Non-Hispanic Black	Living with partner	0.87	28821.99992	9-11th grade (Includes 12th grade with no diploma)	5764.399983	7.8	3.3	440	now	moderate	8640	osteoarthritis	1	yes	Yes
2011-2012	65562	49.2	133.5	153.8	116.4		1303	2.069	2.235	1.19	4.29	4542.5088	62	Female	Non-Hispanic Black	Never married	1.36	9975.218868	Some college or AA degree	1995.043774	10	3.9	375	now	moderate		osteoarthritis	1	yes	Yes
2007-2008	48159	23.83	94.5	168.8	67.9	0.78	406.7		5.081	0.67	5.17	3682.2614	61	Male	Non-Hispanic Black	Divorced	2.35	6508.245058	Some College or AA degree	1301.649012	8.6	2	493	now	moderate	600	osteoarthritis	1	yes	Yes
2007-2008	47567	63.95	120	151.2	146.2		414			1.66	4.91		58	Female	Non-Hispanic Black	Divorced	0.44	22837.22915	Some College or AA degree	4567.44583	6.9	1.7	281	now	moderate		osteoarthritis	1	yes	Yes
2007-2008	44603	30.93	112.5	170.1	89.5	1.224	522.7	2.638	2.055	0.8	4.37	12604.8194	52	Female	Non-Hispanic Black	Married	0.46	27368.68005	9-11th Grade (Includes 12th grade with no diploma)	5473.73601	5.7	1.9	589	now	moderate	2640	osteoarthritis	1	yes
2015-2016	92654	47	144.7	188.1	166.3		706.4			2.2	4.47		49	Male	Non-Hispanic Black	Widowed	3.54	21799.12065	Some college or AA degree	4359.824131	6.4	2.5	218	now	moderate	1440	osteoarthritis	1	yes	No
2007-2008	46907	27.1	101	163	72	1.08	712.5	3.827	1.682	1.09	5.69	6936.026	58	Male	Other Hispanic	Never married	0.75	15296.6702	Less Than 9th Grade	3059.334039	6.2	2.4	258	now	moderate	10080	osteoarthritis	1	yes
2009-2010	59087	42.71	123.1	166	117.7	1.064	751.8	1.707	1.118	2.07	4.29	11690.9864	55	Female	Non-Hispanic Black	Never married	0.92	26385.31647	Some College or AA degree	5277.063293	5	2.3	186	now	moderate	280	osteoarthritis	1	yes	Yes
2011-2012	64390	34.2	100.9	164.8	92.8		764.4	2.896	1.355	1.16	4.68	7874.4788	45	Female	Non-Hispanic Black	Never married	0.78	18934.26449	High school graduate/GED or equivalent	3786.852899	6.3	1.5	198	now	moderate	12800	osteoarthritis	1	yes	Yes
2013-2014	78301	34.2	120.9	170	98.9	1.015	468.1			1.06	6		75	Male	Non-Hispanic White	Married	1.93	50538.15176	9-11th grade (Includes 12th grade with no diploma)	10107.63035	11.8	2.1	203	former	never		no	1	yes	Yes
2007-2008	43261	30.14	122.6	172.8	90	1.033	479			1.45	6.47		62	Male	Non-Hispanic Black	Married	3.69	7716.869188	Some College or AA degree	1543.373838	4.4	0.9	191	former	never		no	1	yes	Yes
2007-2008	46656	24.89	102.6	174.4	75.7	0.894	483.4			1.11	4.16		70	Male	Non-Hispanic White	Divorced	1.7	11060.89768	Less Than 9th Grade	2212.179536	5.4	0.9	172	former	never		no	1	yes	No
2009-2010	54757	30.94	99.3	150.3	69.9	1.106	604.6			1.58	4.68		63	Female	Mexican American	Married	0.41	8780.848777	9-11th Grade (Includes 12th grade with no diploma)	1756.169755	8.9	2.7	292	former	never	400	no	1	yes	Yes
2013-2014	74014	28.7	104	168.4	81.4	1.029	610.5			0.67	6.08		60	Male	Mexican American	Divorced		7279.634949	Less than 9th grade	1455.92699	6.6	2	193	former	never	2240	no	1	yes	Yes
2009-2010	58307	28.72	101.1	164.8	78	0.995	654.3		5.543	0.98	6.21	7914.469	47	Female	Mexican American	Married	1.4	16785.17437	Less Than 9th Grade	3357.034874	5.7	2.3	197	former	never		no	1	yes	Yes
2009-2010	55926	38.05		167.7	107		676.7			1.19	4.11		66	Female	Non-Hispanic Black	Widowed	2.73	21641.27327	Some College or AA degree	4328.254654	9.4	3.3	302	former	never	240	no	1	yes	Yes
2007-2008	41501	36.27	132	177.9	114.8	1.147	688.2	1.991	1.885	1.24	4.09	12416.5528	70	Male	Non-Hispanic White	Never married	4.6	31071.38419	Less Than 9th Grade	6214.276838	7.1	1.8	280	former	never	720	no	1	yes	No
2007-2008	49609	29.56	119.9	177	92.6	0.903	704.1			1.16	4.27		78	Male	Non-Hispanic White	Widowed	0.98	8232.10623	Less Than 9th Grade	1646.421246	7.9	2.9	177	former	never	16320	no	1	yes
2007-2008	49723		115	177.3		0.832	720.1	1.448	1.276	1.16	3.21	11230.1686	70	Male	Non-Hispanic White	Married	2.48	28102.55699	College Graduate or above	5620.511399	10.9	2.5	266	former	never	2640	no	1	yes	Yes
2015-2016	86994	23.2	92.9	167.6	65.2		731.8			1.03	3.93		70	Male	Other Hispanic	Married	1.32	9188.859227	College graduate or above	1837.771845	8.3	3.1	296	former	never	4080	no	1	yes	No
2011-2012	62359	27.1	93.2	143	55.4		748			0.83	3.18		54	Female	Mexican American	Married	1.04	23825.19761	Less than 9th grade	4765.039521	9.8	3.2	211	former	never		no	1	no	No
2011-2012	66984	43.7	140.6	173.8	132.1		781.2	2.948	2.055	0.91	4.78	24945.5284	75	Male	Non-Hispanic White	Married	3.61	56801.74764	Some college or AA degree	11360.34953	9	2.3	210	former	never		no	1	yes	Yes
2007-2008	48531	24.54	91.5	165.6	67.3	0.62	791.2			1.06	3.54		69	Female	Non-Hispanic Black	Married	5	12595.28535	College Graduate or above	2519.057071	7.2	2.7	267	former	never		no	1	yes	No
2009-2010	52337	34.49	117.7	165	93.9		849.4			1.01	4.4		72	Male	Non-Hispanic White	Widowed	1.58	12709.0657	Less Than 9th Grade	2541.813139	9.5	1.8	169	former	never		no	1	yes	No
2013-2014	80329				70.5		871.6	1.733	3.432	1.32	4.63	4463.828934	69	Female	Mexican American	Separated	1.64	8309.961132	Less than 9th grade	1661.992226	9.1	3.7	310	former	never		no	1	no	Yes
2007-2008	42666	38.48	123.1	166.2	106.3		881.6			1.32	4.03		78	Male	Non-Hispanic Black	Widowed	0.69	13327.74922	9-11th Grade (Includes 12th grade with no diploma)	2665.549844	3.6	1.2	132	former	never		no	1	yes	Yes
2007-2008	47309	32.58	96.8	149.9	73.2	0.781	901.6	1.086	0.971	1.84	3.36	2450.951	64	Female	Mexican American	Separated	0	5685.289703	Some College or AA degree	1137.057941	5.5	2	140	former	never	1740	no	1	no
2011-2012	62732	38.8	126.9	163.9	104.1		908.8	3.336	1.456	1.58	5.59	8760.8444	71	Female	Mexican American	Married	0.56	19590.32866	9-11th grade (Includes 12th grade with no diploma)	3918.065731	3.8	0.9	195	former	never	840	no	1	yes	Yes
2009-2010	62000	29.59	103.2	149	65.7	0.718	912.9			1.4	5.15		67	Female	Other Hispanic	Separated	1.03	6627.415843	High School Grad/GED or Equivalent	1325.483169	6.5	1.8	230	former	never		no	1	yes	Yes
2007-2008	51596	35.51	108.2	146.1	75.8	0.774	1054			1.32	5.3		52	Female	Mexican American	Living with partner	1.86	9659.628858	Less Than 9th Grade	1931.925772	10.9	2.9	348	former	never	5760	no	1	yes	Yes
2009-2010	60998	52.49	131	144.3	109.3		1225.2			1.53	4.24		60	Female	Other Hispanic	Married	2.64	5704.537759	Less Than 9th Grade	1140.907552	11.3	3.9	176	former	never		no	1	yes	No
2009-2010	57334	39.62	117.1	159.9	101.3		1497.1			1.06	3.67		57	Female	Non-Hispanic Black	Married	1.16	19267.49855	Some College or AA degree	3853.499711	8	2.2	211	former	never		no	1	yes	Yes
2015-2016	89381	24.5	91.3	166.3	67.7		1818.1	3.465	1.919	1.06	5.4	3724.201771	68	Male	Other Hispanic	Married	3.83	9233.542025	Less than 9th grade	1846.708405	6.8	2.3	151	former	never	480	no	1	no	No
2009-2010	53372	44.92	154.7	186	155.4		385.8	2.974	1.197	1.11	4.63	6613.2552	61	Male	Non-Hispanic Black	Married	3.09	13044.58939	College Graduate or above	2608.917879	4.7	2.1	253	former	never	180	osteoarthritis	1	no	No
2007-2008	46559	38.58	128.9	160.1	98.9	1.136	465.5			1.42	3.52		71	Female	Non-Hispanic White	Divorced	1.16	22480.35052	Some College or AA degree	4496.070104	8.1	2.3	259	former	never		osteoarthritis	1	no	No
2007-2008	41717	23.87	88.5	156.4	58.4	0.759	625.2			1.03	3.8		72	Female	Non-Hispanic White	Married	2.34	32773.26977	9-11th Grade (Includes 12th grade with no diploma)	6554.653954	7	3.1	309	former	never	6600	osteoarthritis	1	yes	Yes
2007-2008	49150	25.94	101	165.9	71.4	0.941	894.3	2.069	2.314	1.06	4.19	24466.5802	61	Female	Non-Hispanic White	Married		58093.44896	High School Grad/GED or Equivalent	11618.68979	7.7	1.4	251	former	never	3840	osteoarthritis	1	yes	No
2009-2010	61207	36.34	123.5	166.3	100.5	1.019	894.8			1.45	4.53		71	Female	Non-Hispanic White	Widowed	0.75	35645.41096	9-11th Grade (Includes 12th grade with no diploma)	7129.082191	7.4	2.5	185	former	never		osteoarthritis	1	yes	Yes
2011-2012	63502	33.5	120.3	166.8	93.2		353.1	3.672	1.095	1.32	5.48	5131.3628	73	Male	Non-Hispanic White	Married	1.59	11672.43119	9-11th grade (Includes 12th grade with no diploma)	2334.486237	7.6	1.3	244	former	never		osteoarthritis	1	yes	Yes
2011-2012	70336	29.5	96.9	152.7	68.7		376.5			1.27	5.33		74	Female	Mexican American	Widowed	1.62	17568.35711	Less than 9th grade	3513.671422	10.2	1.7	351	former	never		osteoarthritis	1	yes	No
2013-2014	74583	41.1	130.6	160.7	106.2	0.911	465.2	1.758	1.174	1.19	3.49	11642.35606	60	Female	Mexican American	Divorced	0.99	23391.29745	Some college or AA degree	4678.25949	7.7	1.5	226	former	never	12600	osteoarthritis	1	yes	No
2013-2014	74262	27.4	98.2	153.5	64.6	0.649	670.7			1.24	3.88		70	Female	Non-Hispanic White	Widowed	0.74	20605.41772	High school graduate/GED or equivalent	4121.083543	8.2	2.2	215	former	never		osteoarthritis	1	yes	Yes
2013-2014	76472	41.3	124.5	163.7	110.8		687.9	2.276	2.134	1.5	4.76	6642.483441	52	Female	Other Race - Including Multi-Racial	Married	4.07	14493.89472	Some college or AA degree	2898.778945	11.6	5	323	former	never	280	osteoarthritis	1	yes	Yes
2013-2014	82238	28	101.1	162.1	73.6	0.865	712.2			1.29	4.97		66	Female	Non-Hispanic Black	Married	2.54	18532.24684	9-11th grade (Includes 12th grade with no diploma)	3706.449368	7.1	2.9	312	former	never	9600	osteoarthritis	1	yes	Yes
2015-2016	89052	31	109.7	152.5	72		1058	3.155	2.371	0.96	5.2	5158.542814	72	Female	Other Hispanic	Divorced	0.57	12241.75165	Some college or AA degree	2448.35033	11.2	1.8	285	former	never		osteoarthritis	1	yes	Yes
2011-2012	67668	31.8	116.5	174.2	96.6		1262.3			0.93	4.45		70	Female	Non-Hispanic White	Widowed	0.98	27109.45337	Some college or AA degree	5421.890673	9.8	2.3	236	former	never	560	osteoarthritis	1	yes	Yes
2009-2010	53637	26.59	94.1	157.2	65.7	0.723	328.7			1.97	5.66		67	Female	Mexican American	Divorced	1.11	6380.844626	9-11th Grade (Includes 12th grade with no diploma)	1276.168925	7.3	2.3	276	former	never		osteoarthritis	1	yes	Yes
2015-2016	86641	35.7	126.4	171.7	105.3		445.8	3.879	2.01	1.5	6.31	47992.90759	59	Female	Non-Hispanic White	Married	3.01	122097.7153	High school graduate/GED or equivalent	24419.54306	5.9	1.9	125	former	never		osteoarthritis	1	no	Yes
2009-2010	54509	41.11	134.1	166.3	113.7	1.099	465.2		4.968	0.7	4.01	27281.842	60	Male	Non-Hispanic White	Married	1.37	62997.69538	Less Than 9th Grade	12599.53908	8.6	2	356	former	never		osteoarthritis	1	yes	Yes
2009-2010	52096	36.18		167.4	101.4		535.7			1.19	5.77		67	Female	Other Hispanic	Married	1.2	6087.816497	9-11th Grade (Includes 12th grade with no diploma)	1217.563299	9.6	2.9	222	former	never		osteoarthritis	1	yes	Yes
2007-2008	50823	45.46	133.3	152.7	106	1.324	705.8			1.19	3.59		54	Female	Non-Hispanic White	Widowed	0.76	27820.47742	Less Than 9th Grade	5564.095484	10	2.9	176	former	never		osteoarthritis	1	yes	No
2007-2008	46851	32.75	111.7	156.2	79.9	0.824	729.7	1.681	2.495	1.58	4.4	6706.094	54	Female	Other Hispanic	Living with partner		15341.96447	Less Than 9th Grade	3068.392894	4.7	1.5	212	former	never	1800	osteoarthritis	1	yes	Yes
2009-2010	57449	26.36	96.7	163.9	70.8	0.673	767.6	3.388	1.919	1.24	5.51	8815.3984	77	Male	Non-Hispanic Black	Married	1.1	15192.4636	Less Than 9th Grade	3038.49272	8.2	2.7	330	former	never		osteoarthritis	1	yes	No
2015-2016	84332	33.7	115.2	158.3	84.5		800.9			1.5	5.33		62	Female	Non-Hispanic Black	Never married	0.6	19269.04193	9-11th grade (Includes 12th grade with no diploma)	3853.808386	8.5	2.5	264	former	never	3840	osteoarthritis	1	yes	No
2009-2010	53595	24.98	100.1	177.5	78.7	1.064	811	1.19	0.519	1.19	2.61	16026.673	73	Male	Non-Hispanic White	Married	1.78	38461.24135	9-11th Grade (Includes 12th grade with no diploma)	7692.248269	7.6	2.6	245	former	never	1920	osteoarthritis	1	yes	Yes
2009-2010	51863	31.91	108	163.4	85.2		923.2	3.388	1.773	1.29	5.48	6762.3436	76	Female	Non-Hispanic Black	Divorced	1.24	14043.05273	Some College or AA degree	2808.610547	6	2.3	240	former	never		osteoarthritis	1	yes	Yes
2011-2012	69552	49	131.1	150.6	111.1		950.7			1.32	5.43		64	Female	Mexican American	Widowed	1.25	11813.79338	Less than 9th grade	2362.758676	8.6	2.4	228	former	never		osteoarthritis	1	yes	No
2009-2010	56766	37.48	117.5	156	91.2		1095.1	3.051	1.581	1.71	5.48	9644.8638	75	Female	Non-Hispanic White	Married	2.61	20574.29209	High School Grad/GED or Equivalent	4114.858419	5.1	1.3	182	former	never		osteoarthritis	1	yes	Yes
2007-2008	49196	34.94	114.6	149.8	78.4		1113.4			0.8	6.21		71	Female	Other Hispanic	Divorced	0.7	7378.688705	Less Than 9th Grade	1475.737741	10	2.2	187	former	never	280	osteoarthritis	1	no	Yes
2015-2016	91416	26.9	100.7	150.7	61.1		1266.8		4.697	0.67	5.56	6105.80684	73	Female	Other Hispanic	Widowed	0.59	13207.82999	Less than 9th grade	2641.565997	5.9	2.2	314	former	never		osteoarthritis	1	yes	Yes
2007-2008	48065	26.97	103.5	168.1	76.2	1.186	1292	2.508	2.111	0.98	4.45	3889.3674	79	Male	Non-Hispanic White	Married	1.43	9334.601155	Less Than 9th Grade	1866.920231	10.6	3.6	216	former	never		osteoarthritis	1	yes	Yes
2007-2008	45692	28.65	96.4	148.3	63		1868.1			1.14	5.9		44	Female	Other Hispanic	Living with partner	0.21	23177.11876	High School Grad/GED or Equivalent	4635.423752	7.6	2.7	254	former	never		osteoarthritis	1	yes
2007-2008	41496	28.37	100.9	154.6	67.8		297.5			0.91	5.64		64	Female	Mexican American	Separated	0.59	7390.023578	Less Than 9th Grade	1478.004716	8.2	1.5	288	never	never		no	1	yes
2015-2016	86400	23.7	83	152.1	54.8		335.5	2.56	0.847	1.89	4.84	3720.162865	62	Female	Mexican American	Married	1.07	9223.528226	Less than 9th grade	1844.705645	4.9	1.8	201	never	never		no	1	yes	No
2015-2016	84534	24.8	86.5	150.5	56.1		377.7	2.638	0.869	1.24	4.27	3036.221489	62	Female	Mexican American	Married	1.47	7689.63082	Less than 9th grade	1537.926164	8.6	2.8	232	never	never		no	1	yes
2009-2010	52571	33.44	122.1	163.5	89.4	0.918	384.9			1.55	4.4		71	Female	Non-Hispanic White	Widowed	1.03	19819.22855	Some College or AA degree	3963.84571	6.6	1.4	340	never	never	120	no	1	yes	Yes
2011-2012	71832	28.3	91.2	149.3	63		385.7	2.172	2.055	1.14	4.24	16177.0772	49	Female	Mexican American	Divorced	0.51	41857.64177	Less than 9th grade	8371.528353	5.4	2.7	247	never	never	1680	no	1	no	Yes
2013-2014	74028	20.8	77	158.4	52.3		392.9			1.16	3.1		57	Female	Non-Hispanic Black	Married	1.05	31552.32265	9-11th grade (Includes 12th grade with no diploma)	6310.46453	4.1	1.8	233	never	never		no	1	yes	No
2009-2010	61063	22.88	84.6	142.7	46.6	0.528	402	2.586	1.061	1.68	4.76	9635.6236	71	Female	Other Race - Including Multi-Racial	Married	1.01	21141.63373	High School Grad/GED or Equivalent	4228.326745	5.6	2	228	never	never	1200	no	1	yes	Yes
2013-2014	75127	30.1	112.9	182.5	100.3		417.6	2.276	0.847	1.6	4.27	11183.28582	59	Male	Non-Hispanic Black	Never married	5	22652.63189	College graduate or above	4530.526377	5.9	1.5	159	never	never	400	no	1	yes	Yes
2015-2016	86223	34.5	114	150	77.7		423.3			1.22	2.92		77	Female	Other Hispanic	Married	0.79	17359.2633	Less than 9th grade	3471.852659	9.5	2.8	241	never	never		no	1	no	No
2007-2008	50536	23.27	86.2	141.5	46.6	0.675	448.3			1.19	3.8		76	Female	Other Race - Including Multi-Racial	Married	3.39	34560.24257	Less Than 9th Grade	6912.048514	5.9	1.7	211	never	never		no	1	yes	Yes
2015-2016	84107	23.8	81.7	149.6	53.3		466.6			0.78	4.53		60	Female	Mexican American	Married		10624.63096	Less than 9th grade	2124.926192	7.7	2.1	219	never	never	26880	no	1	yes	Yes
2015-2016	87321	37.1	102.8	158	92.5		481.6			1.47	3.7		68	Female	Mexican American	Married	2.59	10050.03357	Less than 9th grade	2010.006714	8.8	2.7	259	never	never		no	1	yes	No
2009-2010	60116	29.48	102.5	159.6	75.1	0.762	490.8			1.99	4.01		69	Female	Other Hispanic	Widowed	0.66	7084.376544	Less Than 9th Grade	1416.875309	6.9	2.8	294	never	never		no	1	yes	Yes
2011-2012	67696	23.5	92.7	155.2	56.5		495	3.414	1.445	1.37	5.46	8355.2788	67	Female	Other Race - Including Multi-Racial	Never married	1.68	19350.63704	High school graduate/GED or equivalent	3870.127409	7.1	2	342	never	never		no	1	no	No
2013-2014	80169	36.1	113.3	164.3	97.4	1.224	500.8		47.791	1.06	15.83	16412.21104	42	Female	Other Hispanic	Married	2.33	36255.00655	Less than 9th grade	7251.00131				never	never		no	1	no	Yes
2009-2010	53571	25.34	92.1	157.3	62.7	0.926	513.5	2.767	1.095	1.16	4.42	12569.5894	49	Female	Non-Hispanic Black	Married	1.64	26102.69705	High School Grad/GED or Equivalent	5220.539411	7.3	2.1	417	never	never	400	no	1	yes	No
2011-2012	67555	40.4	108.2	153.9	95.8		537.3			0.98	4.01		56	Female	Non-Hispanic White	Married	1.22	32871.46768	High school graduate/GED or equivalent	6574.293537	8.8	1.8	217	never	never	360	no	1	no	Yes
2013-2014	77782	24.7	89.1	163.2	65.9	1.049	538.3			1.97	4.55		51	Female	Non-Hispanic Black	Divorced	0.77	26664.88222	High school graduate/GED or equivalent	5332.976444	5.7	1.9	385	never	never	9360	no	1	yes	Yes
2015-2016	91758	44.1	131	149.1	98.1		541.3			0.91	5.77		62	Female	Other Hispanic	Divorced		7760.970032	High school graduate/GED or equivalent	1552.194006	8.4	4.2	334	never	never		no	1	yes	Yes
2011-2012	63579	24.3	88.3	163.9	65.4		543.4	1.655	0.779	1.81	3.83	49855.9696	63	Male	Non-Hispanic White	Never married	2.41	122283.7081	High school graduate/GED or equivalent	24456.74161	4	1	142	never	never		no	1	no	No
2013-2014	83064	35.2	112.6	171	103	1.294	544.6			1.4	4.99		41	Male	Non-Hispanic Black	Never married	2.14	27781.89987	Some college or AA degree	5556.379974	9	3.3	252	never	never	6720	no	1	yes	No
2015-2016	92883	32.8	114.7	182.1	108.7		559.7	1.965	2.495	1.27	4.37	41995.10335	63	Male	Non-Hispanic White	Married	5	96536.22498	College graduate or above	19307.245	5.2	1.4	180	never	never	28560	no	1	no	Yes
2007-2008	42745	40.53	120.5	161.1	105.2	0.794	566.2	2.095	1.231	1.5	4.16	7885.7814	51	Female	Mexican American	Married	2.68	16957.46773	College Graduate or above	3391.493546	4.9	1.7	231	never	never		no	1	yes	Yes
2015-2016	91065	36.8	115.8	159.9	94.1		569.1	5.741	2.134	1.03	7.76	6361.555416	52	Female	Other Hispanic	Separated	1.95	16111.47697	Some college or AA degree	3222.295394	10.4	3.3	322	never	never	16320	no	1	yes	Yes
2007-2008	49250	20.96	85	158.7	52.8	0.859	570.4	1.474	0.677	1.42	3.21	0	65	Female	Non-Hispanic Black	Married	0.73	11111.65875	High School Grad/GED or Equivalent	2222.331749	4	1.1	274	never	never	1080	no	1	no	No
2013-2014	78503	23.8	84	152	55	0.864	573.9	1.758	2.055	1.6	4.29	11284.64872	72	Female	Other Race - Including Multi-Racial	Widowed	0.87	22694.1016	9-11th grade (Includes 12th grade with no diploma)	4538.820319				never	never	1680	no	1	yes	Yes
2007-2008	51156	29.25	100.5	151.9	67.5	0.822	578.6	1.991	2.156	1.29	4.27	30240.7944	62	Female	Other Race - Including Multi-Racial	Married	5	66143.9247	College Graduate or above	13228.78494	9.6	3.9	312	never	never	16920	no	1	yes	Yes
2015-2016	88689	33	100.7	147.3	71.7		588.6			1.22	3.13		41	Female	Mexican American	Married		25969.4484	9-11th grade (Includes 12th grade with no diploma)	5193.88968	8	2.4	499	never	never	3600	no	1	no	Yes
2011-2012	68091	37.7	115.3	157.3	93.2		589.3	1.81	3.172	1.06	4.32	7766.8446	74	Female	Mexican American	Widowed		19050.04708	Less than 9th grade	3810.009416	8.2	2.8	197	never	never		no	1	yes	No
2015-2016	90195	31.5	101.3	151.6	72.5		590.2			1.19	4.27		74	Female	Mexican American	Widowed	0.68	14280.6066	9-11th grade (Includes 12th grade with no diploma)	2856.12132	9.1	2.1	257	never	never		no	1	yes	Yes
2015-2016	84372	26.8	95	159.4	68		591.5			1.22	5.12	0	70	Female	Non-Hispanic White	Married	1.58	89337.5408	9-11th grade (Includes 12th grade with no diploma)	17867.50816	4.5	1.7	151	never	never	9600	no	1	yes	No
2013-2014	77049	30.2	91.6	140.9	60	0.781	593.6	1.603	1.694	1.24	3.62	6614.681659	66	Female	Other Race - Including Multi-Racial	Widowed	2.58	13302.51932	9-11th grade (Includes 12th grade with no diploma)	2660.503864	7.3	3.2	198	never	never	1280	no	1	yes	Yes
2009-2010	55511	28.6	99.6	161.5	74.6	0.85	593.7			1.32	3.98		73	Female	Other Hispanic	Married		12482.61016	Some College or AA degree	2496.522031	8.9	2.8	235	never	never		no	1	yes	No
2011-2012	68682	25.4	100	151.4	58.2		596.4		6.085	0.88	4.32	40730.0738	79	Female	Non-Hispanic White	Married	1.63	105956.2265	Less than 9th grade	21191.2453	7.4	1.7	144	never	never		no	1	yes	Yes
2007-2008	49003	32.74	115.4	164.6	88.7	1.048	598.1	1.914	1.377	0.91	3.44	0	71	Male	Non-Hispanic White	Widowed	4.29	46777.45148	College Graduate or above	9355.490296	7.4	1.8	224	never	never	1200	no	1	no	Yes
2011-2012	64301	28		154.8	67.2		604			1.37	4.34		73	Female	Other Race - Including Multi-Racial	Married		13258.11664	Some college or AA degree	2651.623329	6	1.7	166	never	never		no	1	yes	No
2013-2014	74012	30.4	113.8	148.6	67.2	0.964	611			1.16	4.81		68	Female	Mexican American	Widowed	1.27	13348.36485	Less than 9th grade	2669.672969	5.8	1.3	230	never	never		no	1	yes
2015-2016	91049						614.6			1.71	3.72		52	Female	Other Race - Including Multi-Racial	Living with partner	0.75	17332.96214	Some college or AA degree	3466.592427	8.7	2.2	335	never	never		no	1	yes	No
2011-2012	63635						617.9	1.707	1.479	0.93	3.31	25705.2728	79	Male	Non-Hispanic White	Married	2.31	58472.38728	College graduate or above	11694.47746	12.9	2.2	311	never	never		no	1	yes	No
2015-2016	92184	29.1	89.5	137.6	55.1		619.1	1.991	2.687	1.19	4.42	6449.616448	40	Female	Mexican American	Married		16334.50313	Less than 9th grade	3266.900626	7.7	2.3	260	never	never		no	1	no	Yes
2015-2016	92337	33.1	107	160.2	85		619.8	4.422	2.247	1.24	6.7	69255.91974	55	Female	Non-Hispanic White	Living with partner	1.01	150068.2198	9-11th grade (Includes 12th grade with no diploma)	30013.64395	7.1	1.3	228	never	never		no	1	yes	Yes
2011-2012	71525	36.8	104.2	146.7	79.2		622.9			1.11	3.52		70	Female	Non-Hispanic White	Married	1.98	73067.69145	Some college or AA degree	14613.53829	8.5	3.2	483	never	never	1440	no	1	yes	Yes
2013-2014	75342	27.9	98.2	169.9	80.6		624.3			1.01	4.06		73	Male	Non-Hispanic White	Married	4.48	52278.75392	High school graduate/GED or equivalent	10455.75078	7.2	1.4	175	never	never	4800	no	1	yes	Yes
2013-2014	81275	41.4	119.9	151.3	94.8	1.09	627.6			1.63	4.89		50	Female	Mexican American	Married	1.2	21818.18875	Less than 9th grade	4363.63775	9.6	2.4	246	never	never	14400	no	1	yes	No
2015-2016	89316	27	102.6	154.2	64.3		629.1			1.24	5.12		61	Female	Non-Hispanic White	Married	1.75	107036.1873	Some college or AA degree	21407.23747	10.1	4.6	319	never	never	960	no	1	yes	Yes
2011-2012	69511	25.2	91	165.1	68.8		631.3	0.905	1.682	1.06	2.74	6475.8792	65	Female	Non-Hispanic Black	Separated	1.38	15077.52519	9-11th grade (Includes 12th grade with no diploma)	3015.505038	5	2.9	228	never	never	4320	no	1	yes	Yes
2007-2008	47636	34.51	113.2	164.7	93.6	0.932	636.7	2.327	1.197	1.19	4.06	3202.6512	74	Male	Mexican American	Married	1.66	7686.461393	Less Than 9th Grade	1537.292279	5.6	1.6	226	never	never		no	1	yes	Yes
2015-2016	84583	36.7	120.3	162.8	97.3		643.2	3.31	1.039	1.76	5.53	8072.893584	56	Female	Non-Hispanic Black	Married	0.6	20015.40377	9-11th grade (Includes 12th grade with no diploma)	4003.080754	6.3	2.6	352	never	never	3760	no	1	yes	No
2007-2008	48211	27.28	97.8	172.3	81	0.887	644.4	3.62	1.073	1.66	5.77	10993.5282	54	Female	Non-Hispanic Black	Married	1.99	20146.63197	College Graduate or above	4029.326394	3.9	1.3	294	never	never	480	no	1	yes	Yes
2015-2016	84979	38.9	115	148.1	85.4		651.7			1.4	3.28		63	Female	Non-Hispanic Black	Married	3.16	21326.29901	High school graduate/GED or equivalent	4265.259801	9.3	3.6	370	never	never	1440	no	1	yes	No
2007-2008	47276	31.91	125	160.4	82.1	0.765	662.3			0.28	3.85		76	Female	Non-Hispanic White	Married	4.29	41437.71397	9-11th Grade (Includes 12th grade with no diploma)	8287.542793	7.8	2	446	never	never	240	no	1	yes	No
2009-2010	58671	28.47	89.1	144.8	59.7	0.724	664.6	3.698	1.569	1.14	5.56	30440.7958	61	Female	Other Race - Including Multi-Racial	Married	4.67	65917.89556	Some College or AA degree	13183.57911	5.6	1.9	210	never	never	480	no	1	yes	Yes
2009-2010	55701	44.13	132.5	167.5	123.8		666.1			0.93	3.23		74	Female	Non-Hispanic White	Married	4.46	41432.41997	Some College or AA degree	8286.483994	11.7	3.2	225	never	never		no	1	yes	Yes
2007-2008	43281	30.37		179	97.3	0.699	668.1	2.715	1.129	1.06	4.29	0	46	Male	Non-Hispanic White	Married	1.65	119644.1217	Some College or AA degree	23928.82433	5.9	1.1	179	never	never		no	1	yes
2015-2016	92532	28.1		177.2	88.1		673.9			1.27	6.72		55	Male	Other Race - Including Multi-Racial	Married	1.14	20361.78499	9-11th grade (Includes 12th grade with no diploma)	4072.356997	8.4	2.7	302	never	never	1920	no	1	yes	Yes
2009-2010	51707	27.18	95.5	152	62.8	0.882	675.6			1.37	4.16		64	Female	Other Race - Including Multi-Racial	Widowed	0.69	20396.80573	Less Than 9th Grade	4079.361146	4.1	2.1	218	never	never	1520	no	1	no	No
2015-2016	84929	23.8	89.3	148.1	52.2		677.2	3.414	1.445	1.4	5.48	3387.791512	67	Female	Other Hispanic	Widowed	0.94	8580.028209	Less than 9th grade	1716.005642	6.8	2.4	256	never	never	560	no	1	yes	No
2015-2016	88719	33	106.9	172.8	98.4		678.9	1.836	1.332	0.8	3.26	3345.851314	61	Male	Mexican American	Married	1.99	8295.484674	Less than 9th grade	1659.096935	6	1.5	185	never	never		no	1	yes	Yes
2007-2008	45028	34.08	114	168	96.2	1.025	681.5	1.371	1.513	0.83	2.9	16044.179	61	Male	Non-Hispanic White	Married	5	39017.34617	College Graduate or above	7803.469235	7.8	1.7	320	never	never	960	no	1	yes	Yes
2015-2016	91507	45.6	143.3	167.4	127.9		685.4	1.991	0.666	1.6	3.9	10873.20706	53	Female	Non-Hispanic Black	Married	0.55	23560.77043	Less than 9th grade	4712.154087	6.9	1.6	199	never	never	240	no	1	no	No
2015-2016	85578	20.9	81	150	47.1		687.6			1.63	4.71		62	Female	Other Race - Including Multi-Racial	Married	4.39	16872.65887	College graduate or above	3374.531774	6.1	2.2	239	never	never	900	no	1	yes	Yes
2011-2012	70443	36.9	110	153.1	86.5		697.7	2.405	0.892	0.78	3.59	14511.8834	52	Female	Other Hispanic	Married	3.3	33777.06604	College graduate or above	6755.413207	8.6	2.2	232	never	never	540	no	1	yes	Yes
2011-2012	71438	34.6	108	156.2	84.5		698.3	3.207	2.168	1.73	5.92	6340.653	70	Female	Non-Hispanic Black	Married		14020.96792	Some college or AA degree	2804.193584	7.8	3.1	319	never	never	1440	no	1	yes	No
2013-2014	75976	31.1	110.9	170.6	90.5	0.922	700.7			0.98	3.15		67	Male	Non-Hispanic Black	Widowed	1.97	11997.60269	Some college or AA degree	2399.520538	11.1	4.5	282	never	never	240	no	1	yes	Yes
2015-2016	88588	35.2	120	153.6	83.1		704.7			1.16	5.4		50	Female	Mexican American	Married	0.02	18598.25634	High school graduate/GED or equivalent	3719.651268	9.4	2.5	306	never	never	8400	no	1	yes	No
2007-2008	46493	29.86	98	164.8	81.1	1.093	707.2	3.672	0.79	2.02	6.05	0	66	Female	Non-Hispanic Black	Widowed	2.1	10489.62303	High School Grad/GED or Equivalent	2097.924606	6.6	1.9	233	never	never	3120	no	1	yes	Yes
2015-2016	92674	27.1	86.4	145.5	57.3		712.4	3.724	2.168	1.4	6.1	7750.696996	45	Female	Mexican American	Married	0.74	19629.66098	High school graduate/GED or equivalent	3925.932197	7.9	2.6	239	never	never	1620	no	1	no	Yes
2015-2016	85061	24.3	95.6	170.3	70.6		716.9	2.508	0.847	1.29	4.19	8298.501729	70	Male	Other Race - Including Multi-Racial	Married	0.83	20574.76184	High school graduate/GED or equivalent	4114.952367	5.3	1.4	151	never	never	600	no	1	yes	No
2013-2014	81823	31.5	108.6	179.5	101.6	0.939	721.2			0.88	3.62		64	Male	Non-Hispanic White	Divorced	1.04	83570.6114	High school graduate/GED or equivalent	16714.12228	5.4	1.1	165	never	never	3300	no	1	yes	No
2015-2016	93656	37.9	122	156.4	92.7		721.6	2.121	1.344	1.19	3.93	4333.93183	75	Female	Mexican American	Widowed	3.4	10745.26681	High school graduate/GED or equivalent	2149.053362	6.8	3	176	never	never	500	no	1	yes	Yes
2015-2016	85363	23.2	89.1	156.5	56.9		724.1	1.19	1.016	1.06	2.72	9796.763062	66	Female	Other Race - Including Multi-Racial	Married	1.96	20529.16201	9-11th grade (Includes 12th grade with no diploma)	4105.832402	7.4	2.4	232	never	never		no	1	no	Yes
2015-2016	89104	43.6		158.9	110		730.7	2.948	1.332	1.27	4.84	11134.20581	43	Female	Other Race - Including Multi-Racial	Married		28198.84269	Some college or AA degree	5639.768539	7	2.9	255	never	never		no	1	no	No
2009-2010	54325	28.77	99.5	142.6	58.5		733.5			1.03	3.75		65	Female	Mexican American	Widowed	1.52	6323.300843	Less Than 9th Grade	1264.660169	7.1	2.5	207	never	never		no	1	yes	Yes
2013-2014	74062	31.7	98.2	149.4	70.7	0.877	736.6			0.8	3.1		67	Female	Other Race - Including Multi-Racial	Never married	0.81	14015.35785	9-11th grade (Includes 12th grade with no diploma)	2803.07157	7.6	2.3	118	never	never	240	no	1	yes	Yes
2013-2014	81719	24.8	88.2	164.7	67.4	0.812	743.6			0.93	6.59		43	Male	Other Race - Including Multi-Racial	Married	2.73	20427.46526	College graduate or above	4085.493052	9.8	2.6	366	never	never	800	no	1	no	Yes
2007-2008	45313	40.25	118	154.6	96.2		745.1	2.715	1.784	1.06	4.6	7526.2778	51	Female	Mexican American	Married	5	17218.35185	9-11th Grade (Includes 12th grade with no diploma)	3443.67037	5	1.5	302	never	never		no	1	no
2015-2016	85137	37.8	114.1	159.8	96.4		756.1			1.45	3.31		61	Male	Mexican American	Married	3.45	9267.012544	Less than 9th grade	1853.402509	5.8	1.7	217	never	never	1680	no	1	yes	Yes
2007-2008	45632	25.91	96.7	162.6	68.5	0.829	757.9			1.68	5.15		76	Male	Non-Hispanic White	Married	0.88	12029.97246	High School Grad/GED or Equivalent	2405.994492	5	2.2	165	never	never		no	1	yes	Yes
2007-2008	50833	31.72	108.5	159.5	80.7	0.971	760.7	2.689	3.421	0.83	5.09	3355.623	60	Female	Other Hispanic	Widowed	0.21	7400.470668	Less Than 9th Grade	1480.094134	4.9	2	244	never	never		no	1	yes	No
2015-2016	89712	34.4	122.6	162.7	91.1		762	4.163	0.813	1.01	5.53	13195.43377	48	Female	Non-Hispanic Black	Never married	2.82	30332.99745	Some college or AA degree	6066.599491	5	2.6	356	never	never	4320	no	1	yes	Yes
2007-2008	42269	27.88	102.3	156.4	68.2	1.074	763.9			1.11	4.68		69	Female	Other Hispanic	Widowed	2.43	5790.109961	Less Than 9th Grade	1158.021992	9.8	2.7	313	never	never	480	no	1	yes	No
2009-2010	60977	42.27	115.3	164.3	114.1	0.994	768.7	3.646	2.71	1.32	6.21	26749.6792	67	Female	Non-Hispanic White	Married	1.58	57924.9825	College Graduate or above	11584.9965	8	1.6	248	never	never		no	1	no	No
2009-2010	59000	26.91	91.4	168.5	76.4	1.083	770.6			1.09	4.16		53	Male	Mexican American	Divorced	2.31	15512.31589	9-11th Grade (Includes 12th grade with no diploma)	3102.463179	8.2	1.6	139	never	never		no	1	no	Yes
2015-2016	90257	22.3	77.5	141.1	44.4		771.9	1.577	0.7	1.97	3.85	9741.504539	69	Female	Other Race - Including Multi-Racial	Widowed	0.9	24152.44852	Less than 9th grade	4830.489704	7.3	1.8	383	never	never	1680	no	1	yes	Yes
2011-2012	69652	21.5	76	143.7	44.5		773.9			1.37	3.52		74	Female	Other Race - Including Multi-Racial	Married	1.08	13278.89774	Less than 9th grade	2655.779549	6.4	1.9	199	never	never	720	no	1	yes	Yes
2011-2012	62611	30.7	118.1	177.8	97.2		774.9			0.75	4.42		45	Male	Other Race - Including Multi-Racial	Separated	1.16	11815.32442	9-11th grade (Includes 12th grade with no diploma)	2363.064885	8	2.7	375	never	never	20560	no	1	yes	Yes
2013-2014	77823	32.8	105.7	151.3	75		781.7			0.91	7.96		61	Female	Mexican American	Married	0.19	16664.76007	Less than 9th grade	3332.952015	9.6	4.2	307	never	never	840	no	1	no	Yes
2013-2014	80179	26.6	104.5	163.8	71.3	0.724	784.1	4.81	1.118	1.66	6.98	33248.29466	75	Female	Non-Hispanic White	Widowed	1.67	66864.3035	Some college or AA degree	13372.8607	8.1	2.4	233	never	never	1440	no	1	no	Yes
2007-2008	46996	30.87	106.2	152.2	71.5	0.79	793.2	1.681	1.761	1.42	3.9	11434.4338	77	Female	Non-Hispanic White	Widowed	1.3	26822.34528	Some College or AA degree	5364.469055	6	1.4	200	never	never		no	1	yes	No
2015-2016	87809	27.6		178.5	88		793.5			1.06	3.49		74	Male	Non-Hispanic White	Married		89995.46367	College graduate or above	17999.09273	6.9	1.9	227	never	never	360	no	1	no	Yes
2015-2016	86610	31.5	103.7	150.8	71.6		800.4			1.14	4.81		52	Female	Mexican American	Married	2.7	19355.32734	Less than 9th grade	3871.065469	9.3	3.6	203	never	never		no	1	no	No
2015-2016	85308	32.1	105.4	158.2	80.3		802.8			0.91	4.76		74	Female	Non-Hispanic Black	Divorced	1.25	19156.58459	Some college or AA degree	3831.316917	4.7	2.1	267	never	never		no	1	no	Yes
2015-2016	84828	33.9	110	161.9	88.9		806.4			1.47	5.53		61	Female	Other Hispanic	Married	0.6	9166.833894	College graduate or above	1833.366779	11.7	4	283	never	never		no	1	yes	No
2013-2014	75114	26.4	103	168.5	74.9	0.951	806.7			1.34	5.35		47	Female	Other Race - Including Multi-Racial	Married	4.25	22354.88108	College graduate or above	4470.976216	8.1	3.3	228	never	never	480	no	1	no	Yes
2013-2014	77355	29.2	106.5	160.5	75.2		814.8	1.707	2.032	1.22	3.85	14755.51988	71	Female	Non-Hispanic Black	Married	0.9	29134.62503	High school graduate/GED or equivalent	5826.925007	6.3	1.9	199	never	never	600	no	1	yes	Yes
2015-2016	90240	23.6	85.7	140.1	46.4		820.2			0.91	4.94		53	Male	Mexican American	Never married	0.52	29572.65284	Less than 9th grade	5914.530569	6.3	1.8	246	never	never	2880	no	1	no	Yes
2007-2008	46021	37.51	118.5	160.4	96.5		820.4		8.705	0.88	6.9	0	62	Male	Mexican American	Married	0.83	9279.712566	College Graduate or above	1855.942513	6.5	2.4	217	never	never		no	1	yes	Yes
2015-2016	90282	31.6	105.4	157.1	78.1		820.5	4.448	1.942	0.8	6.13	9474.4423	49	Female	Mexican American	Divorced	0	23490.31189	Less than 9th grade	4698.062378	7.5	2.8	279	never	never	120	no	1	yes	Yes
2011-2012	71092	24.4	84	136.1	45.2		821.5			1.86	4.4		71	Female	Mexican American	Widowed		24087.46004	Less than 9th grade	4817.492007	4.4	1.1	124	never	never	720	no	1	yes	No
2009-2010	60663	35.91	117.1	153.4	84.5	0.847	823.8			1.19	5.64		45	Female	Mexican American	Married	1.05	26829.08225	High School Grad/GED or Equivalent	5365.816449	6.7	2	242	never	never	200	no	1	yes
2015-2016	89446	38.7		160.1	99.3		830.1			1.27	6.05		61	Female	Other Race - Including Multi-Racial	Married	1.14	20891.97893	9-11th grade (Includes 12th grade with no diploma)	4178.395786	5.7	2.1	201	never	never		no	1	no	No
2007-2008	43971	24.92	92.5	163	66.2	0.959	833.4			1.19	3.13		52	Female	Other Race - Including Multi-Racial	Married	5	158172.6727	Some College or AA degree	31634.53454	9.6	3	324	never	never		no	1	no	Yes
2007-2008	47365					1.019	833.5			0.85	5.46		66	Female	Other Hispanic	Married	2.62	6600.9121	Less Than 9th Grade	1320.18242	11.4	4.9	257	never	never		no	1	yes	Yes
2015-2016	90517	25.1	97	158.2	62.9		834			1.06	5.95		77	Female	Mexican American	Widowed	2.63	11212.45233	High school graduate/GED or equivalent	2242.490465	12.1	1	303	never	never		no	1	yes	No
2011-2012	71633	23.4	87.3	157.9	58.4		834.3	3.103	1.321	1.68	5.38	5335.3822	64	Female	Other Race - Including Multi-Racial	Married	0.4	12356.62484	Less than 9th grade	2471.324968	5.9	1.6	355	never	never		no	1	yes	No
2007-2008	50975	39.18	125.1	157.1	96.7		835.9	1.526	1.355	1.03	3.18	6459.4832	70	Male	Mexican American	Married	1.42	11451.39738	9-11th Grade (Includes 12th grade with no diploma)	2290.279475	8	2.2	232	never	never		no	1	yes	Yes
2015-2016	90106	56.7	138.2	151.5	130.2		837.2	2.638	0.813	1.42	4.42	8710.452318	52	Female	Other Hispanic	Separated	0.4	18842.09185	9-11th grade (Includes 12th grade with no diploma)	3768.418371	7.2	1.9	203	never	never		no	1	yes	No
2007-2008	50487	28.81	97	164	77.5	0.93	840	1.836	2.585	1.09	4.11	6146.3192	54	Male	Mexican American	Married	2.49	14061.3315	9-11th Grade (Includes 12th grade with no diploma)	2812.2663	6.3	1.9	270	never	never		no	1	yes	Yes
[truncated: 10,278 more rows]
